# Supplementary material for: Coordinated peptidoglycan synthases and hydrolases stabilize the bacterial cell wall
Source: Nat Commun. 2023 Sep 2;14:5357. doi: 10.1038/s41467-023-41082-3 (PMC10475089; doi:10.1038/s41467-023-41082-3)
Supplement: Supplementary file 4 — Source Data [file 41467_2023_41082_MOESM4_ESM.xlsx]

## Sheet: Fig. 1b
time (h)	untreated	untreated	untreated	untreated	untreated	untreated	MOE	MOE	MOE	MOE	MOE	MOE	MEC	MEC	MEC	MEC	MEC	MEC
0	0.45	0.47	0.49	0.46	0.5	0.44	0.48	0.45	0.43	0.47	0.5	0.48	0.49	0.49	0.51	0.48	0.47	0.54
2	0.58	0.61	0.62	0.63	0.64	0.57	0.57	0.62	0.58	0.56	0.63	0.6	0.56	0.63	0.55	0.54	0.52	0.67
4	0.85	0.84	0.83	0.81	0.88	0.82	0.66	0.66	0.65	0.64	0.67	0.68	0.67	0.72	0.7	0.68	0.64	0.77
6	1.17	1.15	1.2	1.16	1.22	1.14	0.72	0.74	0.73	0.69	0.71	0.8	0.83	0.88	0.79	0.82	0.78	0.9
8	1.42	1.38	1.43	1.37	1.49	1.39	0.81	0.84	0.86	0.79	0.87	0.89	1.04	1.15	1.08	1.06	1.02	1.21
10	1.77	1.81	1.82	1.79	1.87	1.76	0.93	0.97	0.99	0.91	0.95	1.01	1.35	1.32	1.45	1.31	1.29	1.51
12	2.38	2.42	2.49	2.37	2.55	2.35	1.07	1.2	1.14	1.05	1.16	1.21	1.72	1.77	1.84	1.73	1.7	1.91
24	3.24	3.46	3.63	3.29	3.69	3.32	1.23	1.29	1.41	1.21	1.31	1.43	2.56	2.73	2.71	2.53	2.88	2.67

## Sheet: Fig. 2a
time (h)	wt	wt	wt	wt	wt	wt	△1a1	△1a1	△1a1	△1a1	△1a1	△1a1	△1a2	△1a2	△1a2	△1a2	△1a2	△1a2	△1c	△1c	△1c	△1c	△1c	△1c	△1a1 △1a2	△1a1 △1a2	△1a1 △1a2	△1a1 △1a2	△1a1 △1a2	△1a1 △1a2	△1a2 △1c	△1a2 △1c	△1a2 △1c	△1a2 △1c	△1a2 △1c	△1a2 △1c	△1a1 △1c	△1a1 △1c	△1a1 △1c	△1a1 △1c	△1a1 △1c	△1a1 △1c	△3	△3	△3	△3	△3	△3
0	0.1	0.09	0.1	0.11	0.12	0.1	0.08	0.08	0.13	0.12	0.11	0.1	0.15	0.12	0.12	0.1	0.08	0.1	0.09	0.11	0.13	0.09	0.13	0.12	0.1	0.11	0.12	0.12	0.1	0.1	0.1	0.13	0.11	0.12	0.1	0.1	0.09	0.09	0.08	0.11	0.13	0.12	0.1	0.1	0.11	0.09	0.09	0.13
2	0.14	0.18	0.14	0.13	0.16	0.17	0.11	0.12	0.1	0.09	0.1	0.13	0.15	0.14	0.13	0.14	0.16	0.15	0.12	0.14	0.16	0.12	0.17	0.16	0.09	0.12	0.11	0.12	0.1	0.1	0.13	0.19	0.16	0.17	0.14	0.13	0.09	0.1	0.09	0.11	0.13	0.12	0.1	0.11	0.12	0.1	0.1	0.13
4	0.17	0.18	0.16	0.16	0.19	0.19	0.12	0.12	0.11	0.11	0.1	0.13	0.21	0.19	0.17	0.18	0.22	0.23	0.15	0.16	0.18	0.16	0.19	0.18	0.13	0.15	0.13	0.16	0.12	0.12	0.16	0.22	0.18	0.19	0.16	0.17	0.12	0.13	0.12	0.14	0.17	0.16	0.13	0.16	0.17	0.13	0.13	0.19
6	0.19	0.18	0.2	0.19	0.21	0.22	0.13	0.13	0.11	0.13	0.11	0.14	0.22	0.19	0.17	0.17	0.22	0.24	0.2	0.21	0.24	0.2	0.25	0.24	0.16	0.18	0.17	0.19	0.14	0.16	0.17	0.24	0.19	0.21	0.17	0.18	0.12	0.12	0.12	0.13	0.16	0.15	0.14	0.18	0.18	0.14	0.13	0.21
8	0.32	0.29	0.32	0.27	0.33	0.34	0.21	0.2	0.18	0.21	0.19	0.22	0.35	0.29	0.3	0.29	0.34	0.36	0.27	0.26	0.3	0.28	0.33	0.32	0.18	0.18	0.19	0.21	0.17	0.18	0.25	0.34	0.32	0.27	0.23	0.26	0.16	0.15	0.15	0.16	0.23	0.21	0.17	0.2	0.21	0.17	0.16	0.24
10	0.33	0.3	0.33	0.29	0.35	0.35	0.26	0.25	0.24	0.27	0.23	0.25	0.44	0.36	0.35	0.35	0.4	0.42	0.3	0.31	0.35	0.33	0.37	0.36	0.22	0.23	0.27	0.29	0.26	0.24	0.33	0.41	0.37	0.32	0.3	0.34	0.23	0.22	0.2	0.24	0.26	0.24	0.21	0.22	0.26	0.21	0.23	0.32
12	0.52	0.55	0.53	0.57	0.6	0.53	0.37	0.35	0.34	0.39	0.33	0.34	0.64	0.59	0.54	0.53	0.56	0.63	0.61	0.6	0.63	0.62	0.7	0.69	0.3	0.31	0.35	0.37	0.36	0.33	0.53	0.67	0.55	0.64	0.49	0.59	0.33	0.33	0.31	0.32	0.39	0.37	0.28	0.39	0.4	0.33	0.36	0.43
24	1.27	1.31	1.25	1.32	1.25	1.28	1.2	1.19	1.22	1.19	1.14	1.18	1.39	1.33	1.35	1.32	1.36	1.39	1.49	1.41	1.44	1.43	1.59	1.54	1.09	1.12	1.2	1.22	1.31	1.17	1.39	1.59	1.48	1.52	1.41	1.49	1.17	1.16	1.15	1.18	1.29	1.24	1.18	1.16	1.19	1.14	1.15	1.32

## Sheet: Fig.2b
WT	△1a1	△1a2	△1c	△1a1 △1a2	△1a1 △1c	△1a2 △1c	△3	pbp1a2E97A
8	8.85879	4.03353	6.208	5.728	5.91841	6.83675	7.22852	5.728
7.168	6.36453	5.60577	6.464	5.184	6.95147	6.97037	5.37824	5.184
7.904	5.43396	6.52043	5.712	8.048	6.84807	4.99842	8.98392	8.08
6.128	6.00257	5.75544	7.904	5.696	6.65226	6.02733	6.66497	5.696
4.96	6.20719	6.34867	8.32	5.52	5.91673	5.58743	6.83191	5.52
9.936	6.87223	6.23733	5.504	5.424	6.80171	7.83265	6.62931	5.424
5.472	6.7569	4.96545	6.128	6.576	8.2163	8.34343	6.83629	6.6
7.376	5.57735	6.36495	5.248	7.104	7.4163	6.44467	6.5914	7.104
6.032	6.11194	7.08703	7.968	5.776	6.84268	7.59684	6.07727	5.776
7.12	7.99305	7.07639	5.456	6.688	5.98364	6.15288	7.14932	6.688
6.528	8.74771	7.26514	5.808	8.448	8.8427	6.02996	6.83916	8.43
8.032	7.10316	5.48479	6.608	6.048	6.46127	7.06684	6.05316	6.048
2.368	5.78103	7.81757	6.192	6.24	3.87979	7.07205	6.18361	6.24
7.584	5.85698	6.76622	4.752	7.024	5.02751	6.69568	7.06541	7.024
7.712	8.53796	5.45141	5.536	5.824	5.98069	5.99212	7.53978	5.824
6.816	6.59897	5.63646	6.752	5.952	6.75292	6.08214	6.09403	5.952
7.328	7.59416	5.11534	5.664	5.232	7.58589	5.9001	7.63916	5.2
7.248	6.76166	5.16564	7.856	5.568	5.53091	9.17431	6.0252	5.568
6.256	7.75698	6.29834	5.968	7.232	5.68698	8.85358	7.05016	7.28
6.272	5.69194	5.48655	6.016	6.128	6.46734	7.08297	9.62032	6.128
6.368	5.74317	5.94839	8.4	8.672	9.82349	8.43742	6.77944	8.672
6.368	7.57956	5.975	9.44	5.152	6.02001	6.64207	7.8936	5.152
6.432	5.52136	5.56637	8.128	6.24	6.24823	6.80781	6.72892	6.24
5.568	4.78809	6.21629	6.08	5.936	9.21653	5.27192	6.06592	5.936
5.68	5.33432	6.91828	5.952	5.216	6.49728	6.24425	8.32652	5.216
6.928	5.03532	7.47182	7.04	6.672	5.99102	6.12497	6.33391	6.65
7.12	7.14424	5.4815	8.608	6.208	7.4466	5.21704	5.66185	6.16
5.568	5.66907	6.41103	5.376	7.28	7.01925	7.94761	6.17929	7.28
7.84	7.39633	5.23898	7.888	5.744	7.04009	8.99227	7.36521	5.744
7.408	4.93152	6.78815	6.8	4.928	4.53172	7.78052	5.58775	4.928
10.336	7.2984	4.62304	8.032	8.288	5.24874	8.90183	6.05148	8.288
7.008	6.47505	7.67781	6.832	6.624	5.98232	7.22305	7.29386	6.624
5.76	5.50982	7.55768	6.048	5.536	8.94667	6.04358	5.78733	5.536
7.856	7.54253	2.81065	7.536	9.264	8.02214	6.29207	7.65422	9.264
6.064	5.03772	8.2981	6.128	7.6	5.12258	5.93488	7.30987	7.62
5.568	9.34327	4.95274	8.416	5.952	5.07859	6.20809	6.1249	5.952
8.08	5.66793	7.7619	7.344	5.552	5.80718	5.40363	6.65894	5.552
7.36	5.20932	7.86966	8.144	5.504	6.19186	7.26194	8.49625	5.504
6.848	5.23925	7.94617	4.496	7.008	5.97308	7.19635	6.85613	7.008
5.136	6.88277	7.69221	5.008	4.864	5.15228	7.41898	6.00017	4.864
5.536	6.23882	7.33319	4.56	5.728	5.6298	8.12957	7.33429	5.78
7.872	6.09394	6.49	6.784	3.888	8.84191	4.33727	6.58459	3.888
6.416	4.91229	7.10209	5.456	7.968	7.81149	7.0046	6.58664	7.968
5.472	6.81102	5.8346	6.768	5.328	5.21129	7.4385	6.01127	5.328
6.192	6.42512	7.11989	7.376	6.608	5.20514	6.4388	6.91565	6.608
7.968	8.45431	6.50851	4.992	5.376	7.26155	7.11096	7.4085	5.376
7.536	4.95877	6.10937	6.672	5.824	5.81311	5.35591	6.79756	5.824
10.736	6.47333	6.61605	5.6	7.536	5.96099	6.35574	6.44694	7.49
7.296	8.61262	7.18736	7.008	5.616	5.1674	6.37303	6.18657	5.616
5.136	7.58753	6.39728	6.128	5.168	5.22929	5.96753	6.37614	5.168
6.48	4.91143	6.40984	7.312	6.656	6.13496	6.06762	7.88811	6.656
5.392	6.48921	5.83725	4.896	7.28	8.54046	8.38963	3.2752	7.28
5.12	8.23107	8.37969	7.488	4.944	7.0231	6.52936	7.71047	4.944
6.096	6.43764	7.24093	5.536	4.4	6.31365	7.57622	7.10268	4.4
6.448	7.3473	6.37812	5.296	7.072	8.1364	5.75732	7.40713	7.072
6.72	7.92307	6.42242	5.04	5.2	7.64857	6.69091	6.4776	5.11
6.528	6.13919	4.89941	6.432	5.76	5.42864	5.98891	8.2427	5.76
6.976	5.52116	6.3678	6.384	3.968	4.86301	5.9431	6.70146	3.968
6.272	5.53152	6.12865	8.496	6.512	5.73885	7.31058	7.64853	6.512
8.176	6.34766	4.70747	5.968	5.552	7.86916	5.5747	5.99877	5.552
6.72	3.78794	7.40533	6.272	4.976	3.42571	4.97808	6.738	4.976
6.784	6.05101	5.58446	6.688	7.056	4.99481	5.83813	6.19064	7.056
8.112	8.81329	5.6816	7.328	5.072	9.30503	6.72663	7.47132	5.072
7.296	7.9133	5.64881	4.016	5.664	6.47676	6.98241	6.92642	5.664
6.048	5.80046	3.32536	5.552	5.36	5.59615	7.45827	8.27804	5.36
6.192	4.6586	7.49717	8.256	4.896	6.92004	6.30427	5.98114	4.99
7.936	5.6256	6.87602	6.192	5.056	6.05144	5.99999	6.11311	5.056
6.88	4.69466	8.47086	5.312	5.76	2.81404	8.78559	6.45277	5.76
6.592	2.74419	5.51015	6.528	6.192	6.19898	7.12053	6.31122	6.192
5.648	4.73618	5.36817	7.6	6.416	5.77436	6.48997	4.43759	6.416
8.336	8.66645	5.5289	5.152	4.144	4.16315	9.37329	7.33564	4.144
7.888	6.13461	9.82517	7.472	8.688	4.50971	8.12668	6.16429	8.688
6.256	5.88843	5.01286	5.68	4.608	9.2366	6.12026	5.76989	4.608
6	7.94613	5.14677	6.352	5.712	6.26364	5.39627	6.21575	5.712
6.64	7.70982	6.81496	7.648	7.36	6.02508	7.37357	4.83294	7.36
7.712	5.88372	6.36849	3.088	6.608	7.6938	7.39747	7.90154	6.608
7.696	5.7935	8.69774	5.824	5.248	7.20129	8.04251	6.48698	5.248
7.216	6.1116	6.01273	6.64	6.32	7.5819	6.3677	6.44801	6.32
8.832	7.82867	4.75511	6.352	6.416	6.61299	6.21194	5.29557	6.47
6.832	5.87343	7.3827	4.56	8.56	7.15896	6.00561	6.05235	8.56
7.12	5.01203	6.56988	4.352	7.28	7.37179	8.23941	6.95065	7.2
6.976	5.49639	8.42465	6.08	7.728	7.94216	6.66815	7.60231	7.728
8.336	8.34292	5.88721	4.88	8.208	6.52742	7.68418	8.2549	8.208
8.032	5.00106	6.20124	5.552	7.76	6.42891	2.98792	8.95753	7.76
7.568	5.82122	6.21884	5.856	5.392	8.38656	6.04508	5.92916	5.392
5.856	7.4105	8.47439	9.248	6.848	8.78568	7.22218	6.83002	6.848
5.2	5.06285	6.12117	6.192	7.264	5.53949	7.04806	7.8006	7.21
8.304	4.97847	6.63597	6.256	5.728	6.24631	6.39139	7.64687	5.728
7.216	5.846	6.14177	6.112	7.84	6.03728	8.44988	7.33954	7.8
6.496	7.86823	6.12154	6.288	4.56	2.82762	8.05401	7.11746	4.56
6.352	6.00271	6.69683	5.008	7.104	5.94361	6.34074	6.32876	7.104
8.144	8.47719	6.07524	6.24	5.824	6.74632	6.49366	7.51279	5.824
5.744	5.85381	8.3115	6	5.712	7.1974	6.92151	6.03877	5.712
6.48	7.22756	8.25414	5.952	5.744	7.54601	5.97858	7.20977	5.744
7.568	6.02615	6.17749	6.144	5.168	6.37548	6.665	5.67188	5.168
10.56	4.76761	5.96436	7.6	6.96	5.84728	7.57656	7.66027	6.96
6.592	4.52473	6.97626	5.424	8.256	9.42485	2.59356	7.08543	8.256
6.224	5.13831	4.37153	6.448	7.68	7.05713	7.09227	7.65023	7.68
5.648	4.50124	9.01615	5.2	5.984	5.65344	7.74231	5.5099	5.984
7.008	6.09587	4.50837	4.848	5.344	8.33996	7.67744	5.78565	5.344
5.68	7.48199	5.81312	5.6	6.976	5.49074	6.56327	8.41273	6.976
6.448	8.55714	6.19034	5.904	8.768	7.17212	6.00171	7.36103	8.82
8.144	6.05528	5.13561	4.88	5.008	4.19923	7.51704	7.56031	5.008
7.088	5.1436	7.95018	5.744	4.896	8.15632	6.60128	6.08304	4.896
5.28	5.23031	6.53671	6.736	5.264	8.16128	6.28198	6.69155	5.264
5.296	5.8401	6.29095	5.312	8	6.97657	5.83061	7.51929	8
5.264	6.86718	6.88452	5.904	4.448	6.77178	5.92394	6.56212	4.448
6.256	8.07901	6.69031	8.352	4.624	7.28296	8.02678	7.17182	4.624
7.824	5.5463	7.2105	6.832	6.56	8.63927	7.31853	7.17518	6.51
6.448	6.01643	8.15829	5.488	5.376	8.4245	8.28834	6.01648	5.376
6.464	5.4569	9.53317	5.232	6.528	6.07552	7.6058	7.69712	6.528
6.72	7.90933	5.806	7.872	5.584	5.96087	5.94917	6.12231	5.584
6.816	7.36309	8.36265	4.72	6.88	2.85869	5.73567	7.28572	6.88
7.424	6.54507	8.04372	6.768	4.48	7.21895	7.09921	5.5216	4.48
7.408	6.90113	8.75094	5.216	6.4	5.38103	7.37529	5.72168	6.4
5.728	5.2025	9.04472	7.552	6.192	7.08908	7.58435	6.64905	6.192
5.776	8.69944	6.39657	7.232	7.12	5.60917	8.0706	8.77311	7.12
4.704	5.54077	5.84093	7.184	7.424	8.19294	5.94462	5.79911	7.424
8.928	5.31898	5.82784	7.632	5.792	7.61598	7.60505	8.2957	5.792
7.68	7.60301	3.51496	7.04	4.832	6.81266	5.42299	8.02932	4.832
6.576	4.93626	6.76684	5.472	5.712	3.15813	5.32228	6.03553	5.712
6.496	5.59968	5.6266	7.632	6.288	5.15493	7.46126	6.29207	6.288
5.68	5.51212	7.47847	4.768	5.872	6.18541	7.76279	6.98656	5.872
5.296	5.9065	6.63575	5.728	6.784	3.90532	6.00281	5.4987	6.784
5.264	6.29279	9.09304	5.664	6.288	6.82108	5.83209	6.18171	6.288
9.12	5.97045	3.9746	5.936	6.64	5.2335	7.28686	3.0599	6.64
7.584	5.52163	7.072	6.592	5.248	6.12009	4.9634	7.35754	5.248
5.968	5.36518	3.38508	4.032	7.136	5.10117	6.83583	7.22015	7.136
5.552	5.89379	6.26128	6.4	6.544	7.48819	6.68824	5.62197	6.544
9.04	6.78924	6.18545	4.576	5.52	4.35863	7.68751	7.28492	5.52
7.648	7.67945	7.12486	5.632	6.064	2.66291	7.16897	8.19442	6.064
5.952	6.30039	8.2703	6.72	6.784	7.35632	6.38254	6.58298	6.784
5.728	5.7821	6.95077	6.528	5.84	6.10974	6.66692	8.96756	5.84
8.256	6.63197	5.71242	8.064	6.112	2.51287	7.24944	6.05496	6.112
6.192	5.98715	7.72449	8.528	6.912	5.21732	6.8572	5.54854	6.86
6.912	5.34169	7.53452	8.368	7.312	5.52346	5.4803	5.35336	7.312
7.472	7.32444	9.83299	5.376	7.152	7.58084	6.60367	7.53927	7.152
6.864	5.38599	6.15849	5.568	7.952	6.93864	5.55246	7.17926	7.952
8.384	6.67897	4.71454	6.208	4.592	9.06194	8.3738	7.12435	4.592
9.024	6.84484	8.57707	8.848	3.424	6.07838	6.19076	7.0182	3.424
6.112	6.63136	6.84104	6.144	5.92	6.70107	5.43268	5.72699	5.92
4.784	7.01127	9.87608	7.664	8.304	7.65613	6.3051	5.3833	8.35
6.24	4.67803	8.83716	6.064	6.576	6.82336	8.28674	5.66695	6.576
5.776	4.08703	6.75342	4.96	6.8	7.42287	6.46554	7.37279	6.8
8.496	6.88832	6.39893	6.736	6.608	7.30398	7.30531	5.31056	6.608
7.808	5.71407	6.2335	7.888	9.776	6.11659	6.58496	7.61134	9.776
5.744	5.00103	7.36158	7.968	5.968	5.83465	9.11874	3.52494	5.968
5.344	7.12458	5.41243	4.768	5.184	7.00785	8.0938	5.46339	5.184
7.184	5.01283	6.65703	7.44	5.904	7.26847	4.88257	5.7577	5.904
5.376	8.49565	7.75533	6.672	6.336	6.58821	7.72509	6.8828	6.336
8.752	8.04844	4.78448	8.096	4.816	8.0253	7.04671	7.26738	4.816
7.344	4.36271	6.23516	6.288	5.728	6.93861	6.50992	7.90713	5.728
6.8	2.40911	3.15958	6.192	5.104	3.99933	8.33695	5.46754	5.104
5.92	7.01922	4.53981	5.328	5.76	8.51222	6.63163	8.01906	6.576
8.864	6.24809	7.17363	5.12	5.76	8.65052	5.52932	7.75697	7.76
6.896	5.23214	4.77917	4.56	5.76	6.07922	7.88479	7.92736	3.632
5.968	3.96863	5.39965	5.36	5.76	6.05367	7.76395	7.14151	4.17
4.912	6.04821	6.75562	5.184	5.76	2.78061	7.17238	6.30021	6.368
9.776	7.31877	7.852	4.976	5.76	5.6294	7.77961	5.89943	3.872
5.712	7.04761	6.40094	4.896	5.76	8.20787	7.58116	7.66664	5.376
5.088	4.75991	6.74857	7.104	5.76	7.02647	5.34608	9.04228	8.336
7.04	8.3676	8.02986	5.12	5.76	5.33932	5.56568	4.52746	4.928
6.192	7.11108	5.51764	7.216	5.76	5.9978	6.18629	7.75498	4.992
6.656	6.37919	7.91561	8.08	5.76	5.06881	5.04175	6.16128	3.264
5.088	7.13499	6.22955	8.192	5.76	6.03482	7.66362	8.78034	8.032
5.104	6.26549	7.75684	5.44	5.76	6.64486	7.30342	7.70376	4.496
7.744	5.91234	7.40537	5.408	5.76	8.18117	7.24804	7.21555	6.208
7.648	5.40365	7.92935	4.336	5.76	5.01678	5.32897	6.42011	4.97
7.248	4.62028	7.64697	7.888	5.76	7.05179	7.5811	7.69748	8.384
8.56	6.99979	6.50383	5.456	5.76	6.02465	4.61506	6.58158	4.736
4.544	5.3079	7.63807	5.872	5.76	5.31213	6.92175	6.06502	4.976
5.344	6.64174	6.40432	7.136	5.76	6.36419	8.15175	6.13209	5.92
8.128	5.01539	7.57976	5.408	5.76	8.47889	8.80079	7.60657	6.336
5.472	4.51117	5.88931	4.672	5.76	6.82482	7.41134	8.44352	8.576
6.288	5.4206	5.52974	8.896	5.76	5.04565	8.15428	7.17889	7.968
6.72	4.90151	6.54884	6.096	5.76	6.92064	5.7802	5.99517	6.08
5.872	6.1812	6.91662	5.6	5.76	6.06158	6.62476	6.77013	7.52
7.856	6.9042	5.21268	8.16	5.76	4.5001	6.71521	7.09782	6.56
6.736	7.34555	3.77724	5.872	5.76	7.71504	5.92899	6.63561	7.7
5.216	5.81789	6.83091	7.872	5.76	4.45163	4.98844	7.62318	6.032
6.688	8.50317	6.61118	7.248	5.76	5.81105	6.69344	6.8784	7.232
5.6	4.17833	6.86804	5.376	5.76	4.86312	6.29197	5.78224	8.42
6.64	5.20877	6.4618	7.808	5.76	2.95377	5.82188	6.67585	5.952
8.288	5.04658	8.17853	6.752	5.76	2.51235	7.2828	2.41923	5.056
6.176	5.40486	8.35396	5.808	5.76	3.63829	6.06079	7.1364	6.496
2.784	4.99338	5.94756	5.088	5.76	2.65374	8.5411	6.4735	4.736
6.464	5.67718	5.58534	6.224	5.76	6.3096	7.46161	5.60609	7.696
5.136	8.1289	9.27972	6.56	5.76	4.865	6.94932	5.52851	6.208
7.264	7.19299	7.04928	3.424	5.76	7.40252	6.25444	5.36875	6.89
7.52	5.10994	7.514	6.112	5.76	7.0195	7.13974	6.43855	7.168
7.008	5.72754	7.51328	8.848	5.76	7.44274	5.69253	4.61116	7.1
8.16	5.56004	6.05965	9.104	5.76	5.57552	6.05473	6.55148	4.384
6.432	4.88355	7.36554	7.296	5.76	6.02438	5.06093	6.0317	5.952
7.296	7.79992	6.05267	5.424	5.76	7.84433	6.81091	6.05097	8.448
8.368	5.42999	4.53744	7.984	5.76	7.2825	6.5881	7.6976	7.808
6.144	5.04937	8.14146	2.816	5.76	8.33287	8.38197	5.98794	5.856
6.08	6.97947	7.75567	8.256	5.76	6.94662	6.13071	7.44651	5.712
7.552	6.08266	6.20576	6.048	5.76	4.65171	6.09729	5.38752	5.696
5.504	7.72453	5.96959	7.904	5.76	6.27535	7.84426	6.53678	8.18
7.856	5.4223	9.48342	7.712	5.76	9.06549	6.31977	7.85074	4.208
6.704	4.98949	5.80475	7.776	5.76	7.42035	6.98849	6.11855	5.632
8.592	4.62618	7.83987	7.12	5.76	5.94117	5.84216	7.05054	4.464
5.296	6.96155	5.74831	5.584	5.76	7.86808	6.75824	6.87058	9.52
8.16	6.87204	6.22251	5.376	5.76	2.44704	5.14272	7.53596	5.216
5.52	6.4219	8.56016	5.984	5.76	7.92944	2.87117	5.94837	8.54
7.392	2.52605	8.68141	7.264	5.76	6.9181	6.7488	6.56757	7.312
5.328	8.06648	8.15159	5.76	5.76	7.96726	6.99446	6.68765	7.76
7.68	7.57056	6.75126	6.24	5.76	3.51526	8.18294	7.52112	6.304
7.824	6.44964	7.92366	6.208	5.76	5.0905	8.016	7.14453	6.736
7.952	6.97676	6.47412	6.224	5.76	6.65989	6.17109	6.9414	6.64
8.464	8.0132	3.96241	5.152	5.76	6.74797	5.11923	5.99486	5.904
7.712	7.65676	8.79006	5.36	5.76	6.37871	6.03313	6.97701	7.728
5.168	5.88229	6.37354	5.712	5.76	4.0843	5.43894	7.94213	7.07
6.208	6.54014	5.40465	5.472	5.76	5.95852	6.00632	4.97075	6.688
5.088	7.44336	7.35727	5.984	5.76	5.85916	4.26573	6.94561	6.16
7.408	6.27912	7.49747	4.352	5.76	6.96073	6.9084	7.07133	5.12
7.12	6.96831	6.54862	6.272	5.76	5.10783	4.74057	6.22568	4.71
9.888	7.0161	8.38582	6.704	5.76	8.16716	7.37162	6.72862	5.072
7.44	4.72728	6.36643	7.04	5.76	4.4393	6.80171	2.64374	6.25
9.088	4.88322	6.60533	6.544	5.76	6.53674	5.04758	5.86967	4.848
5.728	7.0944	6.29574	6.16	5.76	7.55346	6.19919	6.14663	5.696
7.6	6.59208	5.43302	8.208	5.76	5.99721	6.40392	6.91905	6.08
7.232	5.33876	6.12375	5.024	5.76	6.20514	6.37159	6.47237	5.44
7.504	9.72488	8.21202	6.256	5.76	7.06662	7.89831	7.99628	4.864
6.016	7.67967	7.40689	5.44	5.76	5.96453	7.23026	7.88206	7.472
10.064	8.16793	7.88189	5.808	5.76	6.68705	4.96492	7.64026	8.288
7.344	5.71766	6.42982	5.456	5.76	9.09768	7.07581	6.07137	3.536
7.616	5.95846	6.03981	5.568	5.76	2.59848	6.46678	6.77742	5.728
8.048	5.20635	7.27061	5.632	5.76	4.58118	6.16898	3.40858	5.328
7.6	7.91762	6.08358	7.952	5.76	5.69609	5.85216	6.91349	6.144
7.776	7.13313	6.04427	6.416	5.76	5.69387	5.86645	6.82046	5.6
7.408	7.34231	9.54145	6.112	5.76	6.81951	6.05627	7.90672	8
5.792	5.44269	4.95249	6.864	5.76	2.59807	7.26095	6.42105	5.696
6.368	6.42359	5.76526	5.184	5.76	7.32544	5.33587	5.51334	5.088
5.376	6.58196	5.71443	6.208	5.76	6.321	6.74522	5.94888	6.096
9.552	7.12791	5.1369	6.256	5.76	7.00151	6.97228	7.91971	5.504
7.936	7.85851	6.80297	6.24	5.76	7.2236	5.20817	5.75128	6.816
6.912	7.20124	7.80553	6.32	5.76	6.40575	7.05783	6.77681	7.408
8.528	6.26535	7.13227	5.632	5.76	3.7244	6.26931	7.77781	7.056
5.68	7.49717	8.54522	4.64	5.76	2.71142	6.13145	7.43489	6.384
6.64	7.88798	6.82274	6.704	5.76	4.10285	5.99692	5.32985	5.664
6.688	8.12615	5.12105	8.064	5.76	6.54408	5.57324	4.68106	7.696
5.6	5.70634	7.13166	6.992	5.76	6.73878	3.4138	5.97808	6.048
7.36	6.12134	5.75163	6.128	5.76	5.97131	5.31281	5.97447	7.3
5.728	6.11624	7.49883	5.648	5.76	8.53963	7.48318	7.6783	5.408
9.728	6.19169	7.45101	7.12	5.76	6.49847	7.96429	7.3519	6.528
9.52	7.06575	5.15491	6.576	5.76	6.90705	7.10704	7.75287	5.73
6.784	5.4414	7.04857	7.824	5.76	8.12616	8.44588	7.1935	6.128
8.08	5.56676	6.57886	6.32	5.76	4.4365	5.95335	6.35956	4.432
8.224	5.25129	4.78927	5.264	5.76	6.41808	8.23613	6.42038	5.28
6.528	4.98987	6.68733	3.632	5.76	7.76297	5.06695	8.32294	7.344
6.56	6.94582	5.69507	5.504	5.76	6.00661	7.02284	7.94134	7.92
6.208	8.08408	7.38453	6.416	5.76	6.76874	6.58706	6.44095	7.89
6.528	5.65067	6.18949	4.24	5.76	3.96438	6.14274	7.41926	6.464
8.192	4.68939	9.06024	6.288	5.76	3.37446	6.39993	7.86187	6.24
8.368	8.93293	7.17727	7.856	5.76	6.00089	5.80408	7.47223	5.408
8.64	6.91397	7.6328	5.344	5.76	8.56587	7.80664	5.80292	7.696
5.472	4.96382	7.61723	3.632	5.76	5.39416	6.28915	3.45164	5.392
7.552	8.21862	7.44886	3.008	5.76	5.55504	2.87602	5.91092	6.224
5.056	9.10554	7.03713	4.864	5.76	5.05616	6.62916	6.74154	5.088
7.488	7.3382	7.17435	7.12	5.76	9.09202	5.98696	7.77187	5.264
6.208	5.11412	5.9496	6.928	5.76	6.47227	6.38337	6.55773	8.24
6.384	5.25223	5.75809	5.696	5.76	2.65732	5.68025	5.95254	6.144
7.744	8.16935	5.49248	5.776	5.76	5.47003	6.66076	6.73752	7.2
5.12	4.65372	7.3148	4.912	5.76	5.99973	5.71915	6.24486	6.08
7.504	3.00505	5.77199	4.8	5.76	7.92745	6.17478	6.35587	5.792
7.584	8.46795	6.69733	6.944	5.76	8.89461	7.97142	6.64385	7.68
6.128	2.56347	6.00656	6.688	5.76	7.1894	5.74206	5.52475	8.01
5.04	5.9548	6.50549	6.832	5.76	6.79126	5.34956	6.08377	5.488
6.816	5.49049	6.75814	3.296	5.76	6.29111	5.90372	7.36409	6.59
7.296	8.0669	5.86041	5.136	5.76	4.20194	7.00418	7.70196	6.672
4.704	6.743	8.07302	5.632	5.76	7.48428		7.43668	6.768
8.416	5.22449	7.03308	2.864	5.76	5.95907		7.67746	7.264
6.656	9.86739	4.80649	7.648	5.76	7.80558		6.22347	7.76
6.512	5.12345	6.89799	6.848	5.76	6.4883		6.36653	8.192
6.688	3.18636	5.52871	7.008	5.76	7.18624		6.36793	4.96
7.52	8.42559	9.74482	7.92	5.76	6.23542		6.32936	6.784
7.568	5.94317	7.80649	3.488	5.76	6.03832		7.61247	4.656
6.32	3.45756	6.62527	5.488	5.76	6.08934		6.25769	7.808
9.616	6.74164	9.98644	7.68	5.76	6.79973		3.83154	5.488
6.88	6.4665	8.48598	6.784	5.76	6.78745		8.56863	6.448
8.016	8.47149	8.02786	7.76	5.76	6.07015		5.91791	6.064
5.696	6.32267	6.14365	4.768	5.76	7.16667		7.97259	7.52
6.528	5.46958	9.63911	7.232	5.76	6.05157		6.08427	6.8
6.496	7.78347	6.80753	5.984	5.76	6.04721		5.66585	6.576
8.208	6.00187	4.90517	5.152	5.76	5.49068		7.11932	5.808
7.488	5.37146	6.56681	7.312	5.76	7.77839		7.46536	8.944
5.488	5.88644	5.25433	5.184	5.76	5.29795		6.72477	6.352
7.456	3.56064	6.73515	5.856	5.76	6.56487		7.14561	8.336
7.616	7.76839	6.19581	7.648	5.76	3.19153		5.7906	5.19
7.344	5.48268	5.34186	5.664	5.76	4.34194		7.28427	5.6
6.464	8.47489	7.65011	7.136	5.76	6.33184		7.213	4.672
7.504	4.10928	7.90998	8.432	5.76	6.65724		8.16239	4.736
7.648	5.96147	4.80734	4.384	5.76	7.8613		5.85971	7.088
6.496	7.0315	6.14864	6.128	5.76	7.67532		7.37683	6.016
6.88	5.30321	7.70954	5.296	5.76	5.2211		7.35045	7.39
7.136	7.857	6.42638	6.24	5.76	5.95907		7.87811	5.11
6.08	4.26239	6.97261	5.008	5.76	5.75663		8.54702	7.824
8.992	5.02004	6.44838	4.64	5.76	6.2837		5.93902	7.2
7.456	8.1468	7.28378	5.872	5.76	7.62363		6.44721	5.408
6.352	7.70559	8.20078	4.624	5.76	4.69474		7.32349	5.424
7.104	5.80405	9.26624	5.264	5.76	7.2563		6.2873	5.13
8.912	8.12625	6.7173	6.08	5.76			7.50846	5.056
5.216	2.50367	6.56847	5.488	5.76			6.73294	4.624
7.632	5.63722	5.33178	6.032	5.76			6.67899	7.552
4.96	5.34204	5.49558	4.144	5.76			6.35375	6.144
9.488	5.00405	6.72988	6.368	5.76			8.36202	5.744
7.584	6.62239	5.32332	7.424	5.76			6.1625	5.76
6.144	6.12443	6.1319	5.008	5.76			5.48259	6.34
8.352	4.69856	6.11058	7.04	5.76			7.50554	5.36
5.856	7.56797	7.54198	6.912	5.76			6.59246	7.168
7.92	5.20624	5.54538	2.912	5.76			6.16361	4.896
8.08	6.73005	5.08611	5.872	5.76			6.72988	5.15
7.008	5.88426	6.36928	6.912	5.76			5.70664	5.936
5.712	6.59011	7.28266	5.04	5.76			6.34771	5.184
7.68	6.86137	6.51465	6.912	5.76			7.4496	5.424
6.816	5.28466	5.56266	6.208	5.76			5.60982	7.12
6.512	7.16489	7.10974	6.784	5.76			6.23605	5.088
7.36	3.03948	7.51044	5.936	5.76			5.20625	5.38
8.336	7.78233	6.8434	5.568	5.76			6.52759	7.376
6.304	6.65555	5.11298	6.464	5.76			6.07384	5.024
9.056	5.60382	7.24748	6.368	5.76			6.76113	6.91
7.888	7.47393	7.06013	5.104	5.76			9.15164	4.528
6.816	3.10871	7.15603	6.352	5.76			6.21853	8.016
6	6.9514	6.58318	5.088	5.76			6.14859	6.528
6.464	7.24822	5.59079	6.048	5.76			6.96137	5.344
6.592	6.20406	6.9362	5.104	5.76			6.25802	6.08
8.704	5.41231	6.86093	4.928	5.76			6.41639	7.072
8.16	5.26517	5.14033	5.968	5.76			8.00334	6.464
5.648	3.74335	6.88798	6.576	5.76			8.03158	5.36
6.288	8.11272	7.56601	4.656	5.76			5.83461	5.2
8.672	5.53316	7.95642	5.552	5.76			6.05469	4.29
5.056	9.37353	7.41522	6.08	5.76			5.70499	6.304
6.256	4.7762	6.08568	9.184	5.76			8.38002	5.79
	5.80046	5.94984	7.296	5.76			6.46804	5.728
	6.08534	7.20942	4.8	5.76			6.34004	5.6
	5.50179	7.52695	5.728	5.76			7.77576	6.38
	5.61551	5.3035	6.88	5.76			5.82718	7.136
	8.10598	5.23404	4.992	5.76			6.811
	7.19301	6.23805	5.584	5.76			6.70828
	9.00654	5.498	9.696	5.76			7.12165
	5.30465	5.7805	6.672	5.76			6.30925
	4.1405	4.44979	5.52	5.76			6.92624
	7.05386	4.54632	6.016	5.76			8.05886
	4.98558	8.53803	5.504	5.76			6.14136
	5.1052	7.13365	5.136	5.76			9.00871
	7.03608	6.78216	5.76	5.76			7.74239
	6.41574	5.7707	5.744	5.76			5.28248
	6.53748	4.29556	9.008	5.76			7.08263
	3.0059	6.52054	5.536	5.76			6.59128
	4.3295	6.67875	7.6	5.76
	5.31308	6.77699	5.776	5.76
	5.33172	5.8619	6.128	5.76
	5.90612	5.33442	5.44	5.76
	7.02405	7.56679	4.976	5.76
	5.89778	5.76568	5.456	5.76
	6.87997	7.53907	6.16	5.76
	5.07672	4.41925	6.64	5.76
	5.89066	8.31093	5.984	5.76
	8.2507	6.9856	4.912	5.76
	5.23112	5.8209	7.6	5.76
	5.73695	4.65934	5.936	5.76
	5.3434	5.00424	7.04	5.76
	5.30253	6.43571	9.68	5.76
	5.62014	6.13366	4.592	5.76
	6.33319	6.8233	7.472	5.76
	6.09677	7.07231	5.664	5.76
	5.11141	5.86582	5.888	5.76
	5.00641	6.15095	5.648	5.76
	5.68233	8.44394	5.104	5.76
	7.82681	6.19097	5.392	5.76
	5.65057	6.06983	7.392	5.76
	6.07245	6.88775	5.824	5.76
	5.45775	7.88408	5.68	5.76
	7.83312	7.346	5.744	5.76
	7.389	7.56421	6.048	5.76
	6.13642	5.91307	7.104	5.76
	5.92516	5.86528	5.104	5.76
	6.37545	6.67204	5.424	5.76
	5.44767	5.87114	6.56	5.76
	8.37556	6.96733	7.904	5.76
	7.22704	8.48927	7.888	5.76
	5.25909	8.68156	7.856	5.76
	5.40484	7.93754	6.448	5.76
	4.48194	6.14324	8.24	5.76
	5.64444	7.22878	8.304	5.76
	6.95988	7.40547	2.768	5.76
	5.77582	8.14812	5.952	5.76
	7.13217	6.1366	5.408	5.76
	6.8148	5.28732	6.848	5.76
	9.39564	5.3432	6.672	5.76
	5.33326	6.46794	5.648	5.76
	5.38081	8.61044	6.72	5.76
	6.43057	7.50692	7.824	5.76
	5.86509	6.15481	5.12	5.76
	2.48398	7.55511	6.112	5.76
	7.99535	6.44417	6.8	5.76
	7.82398	6.66189	7.552	5.76
	4.9925	7.44399	8.096	5.76
	8.11403	6.27945	6.256	5.76
	6.31451	5.81435	4.992	5.76
	6.18419	5.96358	5.536	5.76
	5.00875	7.65109	3.712	5.76
	7.52955	6.2245	5.168	5.76
	6.59239	7.50831	8.448	5.76
	5.62096	6.24699	4.928	5.76
	5.78616	7.59012	6.944	5.76
	6.33242	6.34449	3.744	5.76
	8.3048	5.56484	5.552	5.76
	5.96035	9.02181	4.288	5.76
	4.26196	7.3457	4.64	5.76
	6.10557	7.23924	6.048	5.76
	5.50347	8.76961	8.352	5.76
	8.4595	5.35218	6.336	5.76
	5.14691	6.10953	8.56	5.76
	6.85741	5.45417	8.448	5.76
	5.29455	5.83606	5.12	5.76
	7.25464	5.61018	5.904	5.76
	5.22947	6.50824	4.848	5.76
	6.36371	5.90006	6.192	5.76
	7.65697	6.16683	6.848	5.76
	5.32065	7.95157	7.936	5.76
	7.72999	7.87597	4.304	5.76
	4.98721	4.66264	7.2	5.76
	8.68859	8.0365	5.92	5.76
	4.15879	6.90102	3.504	5.76
	7.29957	6.10107	5.024	5.76
	6.47453	5.88934	8.064	5.76
	5.23876	5.27083	6.512	5.76
	5.18169	6.58623	6.88	5.76
	6.6631	6.05652	5.248	5.76
	4.12901	8.50687	5.776	5.76
	5.50843	6.30274	6.592	5.76
	6.62957		6.496	5.76
	6.4066		5.984	5.76
	6.56919		6.368	5.76
	6.209		6.56	5.76
	6.34543		6.304	5.76
	3.24506		7.888	5.76
	6.82001		5.872	5.76
	5.75519		5.472	5.76
	7.95417		8.448	5.76
	6.59739		5.376	5.76
	5.00017		7.504	5.76
	5.71386		7.904	5.76
	5.98104		6.048	5.76
	5.48257		5.888	5.76
	8.50274		4.8	5.76
	5.77456		6.896	5.76
	7.51686		5.328	5.76
	6.60313		7.408	5.76
	7.90146		8.384	5.76
	4.29103		7.248	5.76
	6.19756		7.984	5.76
	5.16063		5.36	5.76
	4.54104		8.24	5.76
	5.64666		8.272	5.76
	6.38003		7.792	5.76
	5.62056		4.432	5.76
	6.56935		7.28	5.76
	2.7836		6	5.76
	4.86646		7.616	5.76
	5.03079		7.376	5.76
	4.93471		4.656	5.76
	7.08173		7.632	5.76
	5.4595		8.352	5.76
	6.73596		4.464	5.76
	7.75575		6.464	5.76
	5.45558		5.104	5.76
	5.7355		3.984	5.76
	5.63962		7.072	5.76
	6.76231		5.728	5.76
	5.88031		4.704	5.76
	9.08972		6	5.76
	7.21252		5.936	5.76
	5.69384		4.88	5.76
	4.84326		5.104	5.76
	6.82067		8.064	5.76
	6.09733		6.688	5.76
	5.61057		9.52	5.76
	7.91199		6.192	5.76
	7.5951		6.64	5.76
	5.58099		5.168	5.76
	5.82991		8.368	5.76
	6.9904		5.36	5.76
	3.98883		6.528	5.76
	4.95378		8.512	5.76
	5.87768		7.12	5.76
	7.35358		6.88	5.76
	8.63252		9.056	5.76
	6.27911		6.608	5.76
	6.35984		6.432	5.76
	7.68098		8.016	5.76
	4.30175		7.344
	7.41058		5.648
	6.30434		5.056
	5.16886		7.584
	8.88909		6.928
	5.17738		5.824
	6.41265		6.288
	6.81545		5.44
	6.46853		6.624
	5.29852		5.808
	8.18571		6.656
	5.94937		5.968
	5.61743		7.904
	6.1001		6.864
	6.8867		6.592
	5.93928		5.488
	6.42425		6.784
	5.66751		8.4
	5.2338		7.04
	4.83896		7.008
	7.17941		6.8
	6.34981		8.736
	6.9007		6.672
	7.60482		6.976
	5.53543		8.528
	7.43067		6.288
	5.5508		6.48
	5.2525		6.128
	5.75714		6.704
	7.14478		7.136
	5.87991		7.2
	5.40095		7.248
	6.47221		9.984
	6.05415		7.152
	7.77314		6.816
	5.64305		5.424
	6.29007		9.424
	4.76367		8.224
	5.92344		8.192
	5.22891		5.984
	6.61731		6.896
	5.43672		5.856
	4.81615		5.552
	9.1136		7.248
	5.67915		5.632
	5.95249		9.68
	8.52593		5.92
	5.71953		7.696
	6.39279		6.448
	6.7863		8.096
	6.99481		6.528
	5.7054		5.36
	4.89603		4.928
	6.29721		8.72
	5.45812		5.008
	4.99808		8
	8.26571		6
	4.47742		7.312
	6.89484		5.136
	7.41376		6.128
	6.2981		6.08
	6.04715		5.408
	5.30638		9.104
	9.50423		8.96
	5.20762		9.744
	4.48684		4.736
	6.6173		7.888
	5.2957		6.608
	6.09181		4.544
	5.91697		8.096
	6.7901		6.368
	8.42064		4.56
	4.89436		5.76
	5.72053		9.632
	7.31798		5.104
	6.96721		4.528
	4.21167		6.848
	6.51707		5.792
	6.73847		5.264
	8.91126		5.52
	6.81893
	8.93022
	8.78992
	5.73458
	7.35834
	7.10414
	7.65934
	6.86012
	7.81763
	8.94069
	5.30105

## Sheet: Fig. 2c
WT	△1a1	△1a2	△1c	△1a1 △1a2	△1a1 △1c	△1a2 △1c	△3	pbp1a2E97A
1.1008	1.46535	0.844968	1.26608	1.24804	1.09103	1.25385	1.16716	1.19606
1.0368	1.21562	1.13527	1.17588	1.25624	1.13296	1.22577	1.7073	1.20396
1.0864	1.16244	1.1467	1.17752	1.43336	1.26232	1.90644	1.97653	1.3746
1.1584	1.43065	1.11836	1.476	1.23	1.16844	1.21168	1.22614	1.17394
1.2448	1.09025	1.09955	1.31692	1.30872	1.24027	1.7114	1.21922	1.24346
1.216	1.75717	1.1979	1.15128	1.21688	2.16382	1.70079	1.27731	1.17394
1.1504	1.67619	1.07902	1.1316	1.31036	1.28507	1.66057	1.25317	1.2561
1.168	1.19044	1.19406	1.17424	1.2382	1.37687	1.18928	1.12852	1.19448
1.0576	1.45448	1.19474	1.18736	1.37268	1.21459	1.21324	1.15368	1.30824
1.1072	1.55269	1.27307	1.28084	1.36612	1.93557	1.27008	1.27212	1.30982
1.1312	1.21454	1.06563	1.18572	1.312	1.24713	1.92432	1.14488	1.25768
1.3008	1.12995	1.8127	1.17752	1.23164	2.32832	1.32964	1.94289	1.18184
1.272	1.64412	1.79049	1.15784	1.33988	0.936864	2.53834	1.11103	1.28454
1.1008	1.1309	1.67421	2.46	1.3284	1.16682	1.23566	1.46187	1.27348
1.1136	1.24191	1.06549	1.1152	1.43336	1.93492	1.56072	1.31526	1.3667
1.2032	1.35415	1.28223	1.35792	1.21032	1.18283	1.93914	1.15189	1.15972
1.4272	1.26482	1.02028	1.19228	1.17588	1.22773	1.31695	1.25731	1.12654
1.1712	1.27086	1.09371	1.1398	1.2792	1.11388	1.26519	1.1774	1.23398
1.1168	1.2321	1.03079	1.21524	1.22016	1.22185	1.24744	1.16552	1.17394
1.296	1.18716	1.17801	1.17588	1.2792	1.2092	1.15241	1.51775	1.22608
1.1152	1.14378	1.05163	1.40712	1.38088	1.30041	1.63946	1.48309	1.27348
1.1632	1.39782	1.06754	1.17588	1.22836	1.9114	1.20334	1.42726	1.1692
1.0864	1.46601	1.01873	1.23164	1.3366	1.13007	1.36805	1.1228	1.30666
1.1216	1.07624	1.08132	1.27264	1.45632	1.26845	1.14383	1.31755	1.39672
1.0688	1.08184	1.208	1.39892	1.64492	1.26538	1.23673	1.4598	1.58316
1.0752	0.885947	1.05705	1.6236	1.36284	1.1005	2.13279	1.28283	1.31456
1.2048	1.12084	1.16058	1.14636	1.25624	1.18236	1.28326	1.44914	1.19448
1.1872	1.17533	1.37022	1.2054	1.20212	1.16848	1.13299	1.23846	1.15182
1.2944	1.56576	1.13008	1.16276	1.25624	2.18948	1.30429	1.05477	1.19764
1.0752	1.26777	1.15335	1.10372	1.29068	1.14385	1.41664	1.17436	1.23556
1.0848	1.26279	1.2829	1.31036	1.3038	1.25014	1.14445	1.91856	1.24978
1.0976	1.21802	1.11915	1.20048	1.2464	1.16051	1.35341	1.37492	1.20396
1.0576	1.13169	1.07872	1.16276	1.44812	1.32836	1.13243	1.18249	1.38092
1.1968	1.22012	0.983681	1.15784	1.32676	1.19931	1.17328	1.32278	1.2719
1.1024	1.08441	1.34213	1.12996	1.34644	1.11228	1.94404	1.27357	1.29718
1.3232	1.44405	1.13283	1.25132	1.39072	1.18862	1.17099	1.20425	1.33352
1.1184	1.16237	1.17372	2.7224	1.22672	1.15878	1.32581	1.20992	1.16604
1.176	1.12823	1.36099	1.51536	1.19392	1.16378	1.17561	1.42893	1.14392
1.1648	1.13302	1.08961	1.19884	1.21524	1.93499	1.40986	1.17896	1.15814
1.0752	1.86115	1.07368	1.19884	1.271	1.19085	1.19958	1.28525	1.22924
1.1008	1.31038	1.05809	1.12832	1.24476	1.12665	2.0009	1.22668	1.1929
1.136	1.21861	1.03851	1.1234	1.16768	1.30875	1.17925	1.16992	1.10758
1.0896	1.05464	1.27476	1.26608	1.50388	1.14143	1.20114	1.60813	1.4536
1.1424	1.48499	1.12488	1.09552	1.22344	1.13524	1.19495	1.14411	1.17236
1.1328	1.1703	1.26888	2.0172	1.38416	1.14416	1.12339	1.16716	1.3351
1.1088	2.02855	1.09104	1.2054	1.18572	1.21679	1.22718	1.17008	1.13602
1.088	1.17899	1.05524	1.26116	1.2218	1.16774	1.22997	1.23161	1.15814
1.16	1.3999	1.37499	1.33824	1.21524	1.90577	1.19592	1.20337	1.15656
1.0352	1.9303	1.76366	1.12668	1.20704	1.21797	1.19316	1.05472	1.185
1.0752	1.14586	1.17296	1.722	1.24476	1.24551	1.17613	2.03088	1.1929
1.2224	1.0648	1.54764	1.4842	1.27592	1.19485	1.94973	1.34768	1.2482
1.1872	1.17664	1.09986	1.10864	1.76628	1.2466	1.74366	0.389926	1.62898
1.0848	1.13949	1.35799	1.1726	1.19392	1.19339	1.13137	1.21826	1.14392
1.072	1.08309	2.05679	1.14964	1.22508	1.12325	1.22379	1.27721	1.06176
1.048	1.15836	1.04002	1.19392	1.29232	1.18264	1.12334	1.54553	1.2245
1.3024	1.34339	1.12382	1.189	1.22508	1.17786	1.24716	1.46444	1.17394
1.144	1.13312	1.02478	1.1398	1.21196	1.22685	1.28044	1.48703	1.1613
1.1536	1.18492	1.28894	1.28084	1.2464	1.12869	1.92047	1.21182	1.16288
1.1328	1.1463	1.18979	1.34316	1.19884	1.13925	1.27664	1.1599	1.14866
1.088	1.03416	0.939391	1.18244	1.21688	1.36999	1.26885	1.56965	1.16604
1.1472	0.916477	2.07039	1.189	1.17752	2.50119	1.12506	1.73003	1.12812
1.1536	1.08427	1.14486	1.20704	1.57768	1.6367	1.28502	1.19206	1.51364
1.2688	1.34539	1.14792	1.7712	1.31528	1.25977	1.13716	1.18694	1.26084
1.136	1.35305	1.25598	1.968	1.23	1.1228	1.19116	1.25607	1.17868
1.0976	1.03336	0.726763	1.35136	1.28412	1.05503	1.65937	1.7462	1.23082
1.0832	1.01506	1.09267	1.14636	1.20376	1.11652	1.31553	1.96804	1.1534
1.1856	1.15822	1.05631	1.15292	1.26772	1.90769	1.10133	1.55918	1.2245
1.1488	1.2131	1.17588	1.19884	1.2136	1.77109	2.46054	1.2012	1.16288
1.1056	2.64039	1.52164	1.18736	1.27756	1.08454	1.27836	1.2259	1.2245
1.1088	1.07129	1.4585	1.44648	1.25132	1.40093	1.17739	1.23465	1.19922
1.0992	1.14369	1.7694	1.1644	1.2136	0.860318	1.30766	1.31788	1.16288
1.1328	1.59791	1.10441	1.32512	1.26444	0.879352	1.24963	1.47477	1.21186
1.1296	1.67123	1.03905	1.14964	1.29724	1.17975	1.542	1.2337	1.24346
1.1104	1.28358	1.04851	1.3366	1.38908	1.20084	1.34379	1.08428	1.32562
1.0672	1.08894	1.07208	1.26116	1.32184	1.94934	1.25498	1.14613	1.26716
1.072	1.14403	1.3031	0.97744	1.22344	1.28934	1.18679	1.23275	1.17236
1.0752	1.30594	1.19276	1.148	1.22672	1.08103	1.17925	1.20795	1.17552
1.1504	1.03165	1.03201	1.26608	1.27756	1.20103	1.18814	1.39613	1.2245
1.1104	1.59398	1.09653	1.27592	1.25952	1.16008	1.32275	1.18997	1.20712
1.1968	1.20097	2.69142	1.36612	1.3366	1.18516	1.29716	1.94152	1.28138
1.056	1.05123	1.10777	1.11684	1.28412	1.21114	1.40755	1.15188	1.23082
1.0864	0.958823	1.127	1.1726	1.40712	1.39374	1.60659	1.2342	1.35564
1.1424	1.15605	1.22268	1.0004	1.44484	1.11718	1.28051	1.29695	1.38566
1.0528	1.13184	1.05586	1.14472	1.46944	1.17301	1.13007	1.2541	1.40936
1.136	1.62186	1.0551	1.27264	1.21852	1.16867	1.94167	1.77609	1.18184
1.088	1.21241	1.18383	1.1398	1.21688	1.27554	1.81824	1.65867	1.16604
1.1248	1.09812	1.05273	1.26444	1.42352	1.23966	1.24094	1.26908	1.36512
1.0752	1.20146	1.09553	1.12504	1.32348	1.3075	2.16411	1.23473	1.26874
1.0688	1.09521	1.11396	1.22016	1.24148	1.9411	1.27145	1.27852	1.16762
1.1424	1.12857	1.12543	1.21524	1.20376	2.61995	1.28307	1.52289	1.1534
1.1248	1.11744	1.09759	1.16604	1.3858	1.17168	1.12118	1.22404	1.32878
1.032	1.44384	1.22808	1.19884	1.23164	1.4739	1.23752	1.28256	1.18026
1.1424	1.23768	1.32283	1.107	1.2792	1.14967	1.26401	1.35572	1.22608
1.1392	1.14973	1.74796	1.25788	1.51208	1.12145	1.24364	1.21036	1.45044
1.08	1.31836	1.08205	2.05	2.19268	1.23744	1.29533	1.52897	2.10614
1.1776	1.07188	1.01104	1.37432	1.42024	1.18465	1.14027	1.04234	1.35248
1.1392	1.08957	1.12405	1.13816	1.34808	1.11348	2.06683	1.24623	1.29244
1.1072	1.10834	2.70165	1.16932	1.24148	1.12684	1.04231	1.53806	1.1692
1.016	1.05019	1.07645	1.16768	1.36612	1.08705	1.16326	1.30377	1.30982
1.1824	1.08112	1.03716	1.13652	1.12176	1.68709	1.23184	1.27915	1.0744
1.0528	1.21641	1.15659	1.17916	1.30052	1.10761	1.25654	1.1968	1.24662
1.1344	1.23905	1.15683	1.1726	1.5744	2.32182	1.98422	1.19107	1.47256
1.2464	1.13247	1.12082	1.13816	1.2136	0.99377	1.18676	1.16261	1.16288
1.0848	1.19604	1.38928	1.16604	1.2218	1.21547	1.18616	1.22094	1.17078
1.1168	1.44828	1.06762	1.13488	1.29232	1.20875	1.18675	1.15525	1.23082
1.0464	1.17941	1.08656	1.1398	1.51044	1.16489	1.15017	1.34524	1.4378
1.0336	1.11487	1.70011	1.30052	1.2054	1.09465	1.22051	1.18996	1.15498
1.0928	1.26966	1.04593	2.05	1.32184	1.17611	1.19615	1.67266	1.26716
1.0656	1.19935	1.35189	1.9024	1.25132	1.10793	1.31055	1.53052	1.19922
1.0864	1.25166	1.04056	1.23492	1.19228	1.27677	1.13728	1.48265	1.14234
1.0912	1.19208	1.14981	1.1808	1.4186	1.21254	1.15554	1.32224	1.34932
1.1808	1.12652	1.13875	1.19884	1.26116	1.9278	1.46935	1.15337	1.2087
1.2688	1.29801	1.06961	1.33004	1.30544	2.57062	1.2314	1.82107	1.25136
1.1408	1.66181	1.12785	1.26772	1.25296	2.03691	1.25226	1.1924	1.2008
1.0816	1.19569	1.22541	1.25132	1.20376	1.14955	1.18084	1.3285	1.1534
1.1472	1.21882	1.45018	2.0992	1.2874	2.06728	1.20886	1.2137	1.23398
1.0896	1.09255	1.61544	1.53504	1.20868	1.19556	1.15047	1.32195	1.18816
1.1104	1.11992	1.61672	2.3288	1.27592	1.34462	1.18268	1.24201	1.22292
1.1056	1.12305	1.19974	1.14144	1.2628	1.27174	1.56702	2.18024	1.21028
1.1088	1.1069	1.00923	1.43008	1.26772	1.21833	1.10545	1.35465	1.21502
1.1488	1.07935	0.987577	1.2136	1.32676	0.943019	1.12426	1.93646	1.36196
1.104	1.14455	1.71885	1.2628	1.20212	1.18494	1.38795	1.31395	1.16288
1.152	1.22154	1.71435	1.15784	1.26936	1.20432	1.1651	1.4233	1.2166
1.0864	1.14768	1.27136	1.19228	1.29396	0.836174	1.15183	1.09649	1.2403
1.1664	1.29712	1.13257	1.14472	1.29232	1.30864	1.18682	1.25676	1.23872
1.1408	1.18243	0.935194	1.19884	1.271	1.23743	1.67896	0.935782	1.21818
1.0512	1.16755	1.10831	1.24148	1.25296	1.19506	1.08836	1.26966	1.2008
0.8832	1.21918	0.530664	2.4928	1.2874	1.11466	1.0871	1.10316	1.14076
1.0576	1.15897	1.49884	1.19228	1.3366	1.45805	1.73645	1.11667	1.28138
1.1168	1.24214	0.988014	1.11684	1.2382	1.65467	1.80065	1.37593	1.18658
1.0304	1.20834	1.10183	1.43992	1.19228	2.38546	1.18339	1.33435	1.14234
0.872	1.23421	1.07621	1.21524	1.20868	1.21107	1.17746	1.33021	1.15814
1.0752	1.06028	1.02882	1.20704	1.25952	1.46507	1.16855	1.99169	1.21976
1.1584	1.12013	0.956856	1.107	1.33332	2.3351	1.28696	1.91538	1.27822
1.0784	1.23877	1.43003	1.35792	1.94668	1.19787	1.36609	1.30055	1.86914
1.1152	1.34742	1.04694	1.2054	1.23328	1.05501	1.26454	1.09703	1.18184
1.0912	1.29596	1.39122	1.0824	1.37268	1.16321	1.40065	2.01405	1.31614
0.9648	1.19817	1.01924	1.1808	1.38908	1.19565	1.21178	1.147	1.343
1.1104	1.11495	1.2892	1.16276	1.271	1.45671	1.13134	1.23636	1.21818
1.2208	1.36141	1.36431	1.63508	1.08896	1.91804	1.17898	1.11124	1.0586
1.0384	1.19323	1.20185	1.13488	1.36612	1.17826	1.10817	1.4477	1.30982
1.0592	2.44067	1.1534	1.37268	1.52356	1.94116	1.1397	1.10662	1.4615
1.088	1.14872	1.20089	1.15784	1.22672	1.24608	1.21045	1.15555	1.17552
1.0896	1.11915	1.10843	1.1562	1.28904	1.25054	1.43362	2.29832	1.2245
1.104	1.19976	2.53865	1.09716	1.3202	1.61754	1.11745	1.31985	1.26558
1.0624	1.06162	1.02883	1.19392	1.35464	1.21559	1.23863	1.28968	1.28296
1.0928	1.24098	1.08896	1.10208	1.26608	1.17815	1.52082	1.02031	1.21344
1.096	1.33529	1.05845	1.12996	1.29396	1.22757	1.22225	1.07944	1.2403
1.1008	1.23357	1.03241	1.12176	1.47108	1.13	1.05818	1.26671	1.41094
1.0448	1.21314	1.10045	1.25296	1.09552	1.88288	2.37309	1.43083	1.04912
1.152	1.27539	1.04946	1.2136	1.00532	1.24159	1.15244	1.17189	0.98118
1.1888	1.11855	1.06082	1.13652	1.31692	1.20315	1.36045	1.16416	1.26242
1.1056	1.9314	1.69106	1.13816	1.08076	1.01284	1.64416	1.27223	1.0349
1.0496	1.17837	1.00455	2.1976	1.353	1.2111	1.91662	1.25154	1.29718
1.1216	1.22138	1.06101	1.16932	1.4022	1.2551	1.2906	1.13593	1.34458
1.0848	1.16655	1.70976	1.08732	0.98072	1.23776	1.18498	1.22809	0.91008
1.088	1.39401	1.02929	1.1316	1.52192	1.94502	1.16856	1.2321	1.45992
1.128	1.3137	0.937555	1.22344	1.23	2.51461	1.41099	1.19946	1.17868
1.1232	1.17088	1.13517	1.16932	1.12668	1.25256	1.36558	1.91833	1.07914
1.0368	1.28329	1.16543	1.16768	1.3612	1.43065	1.28503	1.17569	1.30508
1.0816	1.15735	1.20654	1.1398	1.36448	1.21763	1.80129	1.26555	1.30824
1.0816	1.22767	1.2769	1.18736	1.25132	1.19344	1.2536	1.16041	1.19922
1.1872	1.08535	1.18228	1.886	1.16932	1.11268	1.14743	1.54315	1.13444
1.104	1.23349	1.14599	1.14636	1.0742	1.15172	1.145	1.17772	1.02858
1.1776	2.34253	1.6815	1.2136	1.34152	1.9323	1.2067	1.26089	1.28612
1.0976	1.12545	1.11939	1.18408	1.24804	1.23149	1.15057	1.20022	1.19606
1.1584	1.28106	1.32954	1.13816	1.20704	1.25771	1.28405	1.20873	1.15656
0.9968	1.11902	1.24908	1.10208	1.22016	1.15508	1.14213	1.28566	1.14866
1.144	1.06681	2.83108	1.34152	1.5662	1.19407	1.05356	1.25209	1.48836
1.1552	1.11349	1.10824	1.02172	1.26936	1.27009	1.07087	1.21884	1.2166
1.0992	1.27999	1.09876	1.13652	1.25788	1.18047	1.60905	1.24967	1.20554
1.0832	1.46878	1.2294	1.17588	1.45632	1.20679	1.57652	1.35748	1.39672
1.0288	1.1614	1.1347	1.11028	1.28576	1.19038	1.29013	1.27635	1.2324
1.0976	1.16795	1.21776	1.16112	1.20048	1.2151	1.53945	1.27519	1.15024
1.112	1.23212	1.16089	1.29888	1.45304	1.0967	1.29356	1.22054	1.39356
1.112	1.24819	1.14037	1.9516	1.23492	1.21667	1.64761	1.24791	1.18342
1.0928	1.1875	1.56926	1.30216	1.31692	1.21822	1.29589	1.29121	1.26242
1.0832	1.59619	3.08048	2.132	1.27264	1.12912	1.34727	1.17688	1.21976
1.16	1.21211	1.65457	1.1398	1.32184	1.25521	1.11532	1.2336	1.26716
1.0976	1.1168	1.63096	1.2218	1.19064	1.09017	1.2281	1.18496	1.14076
1.1264	1.2623	2.31615	1.19064	1.43664	1.15987	1.28578	1.23709	1.37776
1.12	0.91347	1.0807	1.15456	1.2464	1.36449	1.27712	1.18579	1.19448
1.1168	1.10008	1.02911	1.17424	1.32512	1.58504	1.40931	1.24735	1.27032
1.1136	3.31698	1.05702	1.17424	1.25952	1.66821	1.55208	2.36413	1.20712
1.12	1.18135	1.08536	1.14636	1.20704	1.04294	1.17379	1.15755	1.15656
1.64	1.24639	1.08574	1.20212	1.24476	1.4546	1.26792	1.28619	1.1929
1.0336	1.18828	1.65326	1.24476	2.14348	1.20914	1.19066	1.11385	1.85334
1.1424	1.15733	1.23845	1.2136	1.39072	1.2267	1.11434	1.21028	1.33352
1.072	1.24378	2.11074	1.03976	1.38744	1.95101	1.21173	1.18589	1.33036
1.16	1.11387	1.19337	1.14964	1.2382	1.33526	1.83038	1.24064	1.18658
1.1328	1.24051	1.17603	1.33332	1.24968	1.18734	1.14754	1.24941	1.19764
1.2816	1.94625	1.12298	1.43336	1.19228	1.24632	1.93387	1.19142	1.14234
1.1264	1.09263	1.33084	1.20868	1.2956	1.88782	1.45902	1.31591	1.24188
1.2144	2.07847	1.12883	1.42844	1.33496	1.2013	1.05921	1.29215	1.28928
1.224	1.16494	1.03784	1.19884	1.25296	1.17026	2.2181	1.26115	1.2008
1.1024	1.17893	1.23749	1.8532	1.26608	1.09596	1.30325	1.93705	1.21344
1.1344	1.7515	1.31776	1.57276	1.28248	1.17455	1.08137	1.49173	1.22924
1.1408	1.20995	1.16572	1.12832	1.40056	2.07486	1.63179	1.09742	1.33352
1.1664	1.1569	1.11241	1.20212	1.86468	1.21199	1.51323	1.18029	1.74274
1.2096	1.22968	1.1321	1.26936	1.22836	1.2301	1.39083	1.52702	1.1771
1.1328	1.108	1.19911	1.12996	1.2136	1.2723	1.28127	1.37145	1.16288
1.1312	1.12473	1.23048	1.17916	1.1726	1.91862	1.29009	1.34377	1.12338
1.1424	1.14117	1.07228	1.22508	1.3858	1.27738	1.24083	1.34573	1.28138
1.1456	1.13419	1.06235	1.29888	1.29888	2.25558	1.31728	1.74599	1.24504
1.1552	1.4353	1.15118	1.0906	1.31364	1.11397	2.55559	1.93448	1.25926
1.1488	1.62004	1.14611	1.18572	1.25952	1.29351	1.14615	1.22642	1.34142
1.2112	1.38094	1.35602	1.1398	1.54324	1.13975	1.24033	1.19112	1.52944
1.304	1.30732	1.09777	1.13816	1.23656	1.95212	1.33277	1.15861	1.185
1.1792	1.17322	1.28407	1.25788	1.2956	1.1136	1.38873	1.22494	1.24188
1.568	1.25395	1.15397	1.16768	1.26936	1.18704	1.12072	1.31022	1.2166
1.1152	1.25284	1.11667	1.21032	1.312	1.1998	1.3449	1.13141	1.25768
1.1392	1.30246	1.70741	1.18572	1.26608	2.26653	1.50417	1.16164	1.21344
1.1488	1.52019	1.14937	1.22836	1.19064	1.16543	1.20529	1.19438	1.14076
1.0768	1.44534	0.95902	1.13816	1.2218	1.91936	1.32579	1.18895	1.17078
1.0368	1.10459	1.53494	1.33988	1.2136	1.11079	1.79721	1.41226	1.16288
1.1936	1.10033	1.52739	1.17916	1.23656	1.17505	1.17639	1.20954	1.185
1.1392	1.12936	1.07166	1.29232	0.97088	2.12679	1.09714	1.23042	0.92904
1.1888	1.73872	1.78639	1.21524	1.03484	1.23825	1.17261	1.25811	0.99066
1.5584	1.18006	1.36879	1.2546	1.12668	1.15425	2.35669	1.83542	1.07914
1.3008	1.13459	1.50923	1.1398	1.18736	1.20771	1.22102	1.38371	1.1376
1.1184	1.63055	1.04051	1.2382	1.35956	1.19326	1.24962	1.25393	1.3035
1.0848	1.14628	1.13638	1.33168	1.558	1.15476	1.29602	1.16702	1.49468
1.1664	1.32889	1.42554	1.19392	1.29232	1.15281	1.2349	1.25038	1.23872
1.0864	1.30783	1.18933	1.07912	1.189	1.14744	1.55704	1.18666	1.13918
1.0336	1.74769	1.09497	1.189	2.38948	1.93571	1.28354	1.10843	0.2923
1.1648	1.14815	1.09609	1.17752	1.30216	1.19869	1.10395	1.57127	1.2482
1.1296	1.25517	1.43289	1.2382	1.28248	1.20021	1.89845	1.93422	1.22924
1.2	1.23746	1.24861	1.11028	1.33496	2.43946	1.29767	1.31513	1.2798
1.2144	1.10511	1.05368	1.60884	1.30216	1.19206	1.35168	1.19465	1.2482
1.1504	1.23667	1.11934	1.11848	1.4186	1.16863	1.21642	1.16164	1.36038
1.1104	1.70711	1.39517	1.19228	1.37104	1.23685	1.18825	1.27146	1.31456
1.0016	1.22717	1.16017	2.2468	1.47436	1.28725	1.94834	1.11282	1.4141
1.1296	1.19787	1.03679	1.17916	1.2628	2.25765	1.16028	1.24077	1.21028
1.1456	1.78629	1.06246	1.17424	0.96924	1.28752	1.10199	1.13099	1.26084
1.1248	1.1044	1.11972	1.2956	1.31692	1.21413	1.09102	1.27637	1.26242
1.2448	1.14793	1.09742	1.18736	1.29724	1.16651	2.09672	1.30121	1.24346
1.3744	1.21207	1.22103	1.16112	1.3284	1.23813	1.11197	1.23734	1.27348
1.2176	1.20358	1.51719	1.1398	1.7548	1.92812	2.02474	1.20058	1.68428
1.1408	1.13365	1.2173	1.18572	1.23656	2.17314	1.09443	1.28189	1.185
1.1296	1.26133	1.1472	1.1398	1.22672	2.57482	1.41367	1.18492	1.185
1.1472	1.16796	2.43139	1.12832	1.3038	0.727815	1.94706	1.19015	1.24978
1.1088	1.09295	1.13259	1.1644	1.60064	1.29654	1.56704	1.34735	1.53576
1.1152	1.13934	1.07128	1.0906	1.1644	1.27899	0.934208	1.15927	1.11548
1.1696	1.13201	1.5417	1.12176	1.2874	1.22182	1.82305	1.95673	1.23398
1.1248	1.39099	2.49129	1.148	1.38744	1.18382	1.39217	1.28042	1.33036
1.1072	1.13547	1.24169	1.17424	1.39564	1.18667	1.38355	1.42099	1.22924
1.192	1.18551	1.00975	1.8532	1.2628	1.23562	1.19939	1.24468	1.21028
1.2272	1.07976	1.10789	1.19884	1.31364	1.40233	1.24158	1.24488	1.25926
1.1152	1.42471	1.27068	1.1808	1.25624	1.15144	1.94922	1.15379	1.20396
1.1264	1.11714	1.03847	1.15784	1.2628	1.18296	1.3511	1.4302	1.21028
1.1248	0.943158	1.14869	1.09224	1.66952	1.20939	1.14172	1.17507	1.60212
1.1936	1.21549	1.63962	1.19392	1.28248	1.22545	1.69189	1.30069	1.22924
1.16	1.1114	1.34504	1.2956	1.38908	1.26362	1.53033	1.16958	1.33194
1.0384	1.11462	1.0711	1.19556	1.35956	1.71308	1.4581	1.27564	1.3035
1.0944	1.13391	1.37344	1.10864	1.43336	1.10154	1.25686	1.24467	1.3746
1.1824	1.12988	1.10627	1.7876	1.38908	1.13493	1.19842	1.29377	1.33194
1.1424	1.0117	1.14836	1.1644	2.02868	1.24614	1.11773	1.28231	1.77434
1.1328	1.28822	1.58668	1.20376	1.3366	1.13964	1.3844	3.11028	1.28138
1.0496	1.09921	0.943472	2.706	1.394	1.12325	0.488892	1.48664	1.33668
1.168	1.13684	1.29753	1.148	1.31856	1.31053	1.30783	1.32614	1.264
1.0832	1.26547	1.68796	1.50716	1.24148	1.16442	1.3275	1.52612	1.18974
1.064	1.12451	1.42399	1.21524	1.45468	1.22136	1.20024	1.35374	1.57526
1.1056	1.36207	1.246	1.1316	1.34808	2.46806	1.29325	1.92449	1.29244
1.2544	1.52168	1.1681	1.44648	1.37104	1.18764	1.19413	2.01576	1.31456
1.2128	1.18432	1.15172	1.17424	1.29396	1.82641	1.04681	1.92864	1.2403
1.08	0.970355	1.14816	1.13652	1.43828	1.24846	1.16642	1.20967	1.37934
1.0944	1.2044	1.58743	1.189	1.50224	1.89051	1.75811	1.83981	1.44096
1.1504	1.31813	1.02842	2.2304	1.32348	1.24337	1.17341	1.22568	1.26874
0.9584	1.19896	1.19293	2.87	1.31364	1.15659	1.17858	1.36577	1.25926
1.1872	1.16355	1.21485	0.9758	1.4514	1.14754	1.23672	1.72916	1.39198
1.5488	2.13025	2.17953	1.21524	1.43664	1.91759	1.59156	1.38418	1.37776
1.008	1.23231	1.52411	1.20212	1.28248	1.21068		1.3045	1.22924
1.1488	1.22538	1.06758	1.03812	1.2874	1.93011		1.32741	1.23398
1.2256	1.36917	1.05815	1.16768	1.4596	1.11852		1.37494	1.43464
1.1456	1.1406	1.39746	1.28412	1.40548	1.17807		1.13481	1.34774
1.1216	1.06262	1.65134	1.11684	1.33824	1.20036		1.13633	1.28296
1.2048	1.23486	1.14914	1.34972	1.37924	1.23739		1.14101	1.32246
1.1456	1.13766	1.04402	0.63468	1.2382	1.91924		1.15382	1.18658
1.0592	0.926855	1.18088	1.18572	1.38088	1.13899		1.84024	1.32404
1.2352	1.2109	1.15185	1.14308	1.25952	1.15201		0.865549	1.20712
1.256	1.11735	1.11428	1.22836	1.44648	1.13551		1.24736	1.38724
1.1712	1.36608	1.29849	1.15292	1.22836	1.11387		1.20651	1.13128
1.1104	1.12075	1.20588	1.22836	1.5662	1.19813		1.37357	1.50258
1.2096	1.128	1.15519	1.35464	1.4678	1.8345		1.30322	1.40778
1.1216	1.71553	1.10354	1.22344	1.2628	1.911		1.20403	1.20554
1.0976	5.00549	1.12241	1.14964	1.26608	1.20181		1.24363	1.21344
1.1184	1.26058	1.15438	1.19884	1.3858	1.21126		2.95818	1.32878
1.144	1.14539	1.0981	1.2792	1.2054	1.24423		1.14425	1.15498
1.192	2.16786	1.01369	1.1808	1.40548	2.14507		1.99161	1.34774
1.048	2.22571	1.29546	1.2874	1.22672	0.933561		1.13869	1.33194
1.1616	1.16608	1.13217	1.107	1.24968	1.14525		1.25032	1.19764
1.0656	1.91725	1.92042	1.16604	1.35956	1.2596		1.20083	1.3035
1.232	1.56819	1.682	1.44484	1.27592	1.20408		1.21576	1.22292
1.1088	1.19579	1.75759	1.14636	1.6892	1.15098		1.3415	1.62108
1.0352	1.34749	1.34135	1.14144	1.22672	1.22744		1.33886	1.17552
1.2576	1.08028	1.09787	1.22508	1.44484	1.10759		1.43268	1.38566
1.4992	1.60062	1.11714	1.4678	1.23492	1.93011		1.25503	1.01278
1.1552	0.848003	2.97418	1.12012	1.35136	1.68219		1.83036	1.2956
1.1776	1.28133	1.11177	1.13652	1.31856	1.11754		1.94651	1.264
1.1264	1.09526	1.31203	1.22016	1.28248	1.16217		1.25053	1.22924
1.1408	1.20476	1.91369	1.271	1.34152	1.16731		1.24745	1.28612
1.0704	1.15544	1.29687	1.14472	1.25788	1.29389		1.21763	1.20554
1.1184	1.19754	1.35005	1.13652	1.70232			1.25286	1.63372
1.0928	2.08454	1.08836	1.31692	1.35792			1.19337	1.30192
1.392	1.12712	1.22183	1.16276	1.35464			1.15056	1.29876
1.0608	1.10923	2.04725	1.1152	1.37596			1.28333	1.3193
1.0928	1.10048	1.21571	1.15292	1.26772			1.20928	1.21502
1.1184	1.02721	1.037	1.21032	1.35136			1.21539	1.2956
1.104	1.60031	1.20109	1.11684	1.21852			1.20344	1.16762
1.1776	1.00426	1.1032	1.13652	1.22016			1.18699	1.1692
1.0864	1.32206	1.12852	1.18408	1.41532			1.09288	1.35722
1.1392	1.16742	0.988315	2.8372	1.27428			1.16906	1.22134
1.0864	1.46529	1.32655	1.15456	1.25624			1.4641	1.20396
1.1136	1.22801	1.285	1.28248	1.33168			1.19774	1.27664
1.1328	1.17525	1.52929	1.09716	1.27428			1.17431	1.22134
1.1248	1.18786	1.14319	1.1316	1.29888			1.40203	1.24504
1.1424	1.08464	1.06435	1.23656	2.20908			1.26557	2.12194
1.0448	1.54533	1.18948	2.4108	1.7056			1.3517	1.63688
1.0768	1.71377	1.44112	1.19228	1.2874			1.27363	1.23398
1.1728	1.28471	1.57488	1.14308	2.65188			1.29494	2.54854
1.1072	1.19469	1.17008	1.11028	1.1726			1.40303	1.12338
1.1824	1.2949	1.0471	1.20868	1.33496			1.25226	1.2798
1.12	1.10662	1.04477	1.39072	1.16604			1.96708	1.11706
1.1376	1.93853	1.81835	1.3038	1.88108			1.30747	1.80594
1.0896	1.30988	1.24163	1.06928	1.2382			1.36207	1.18658
1.0672	1.22842	1.20334	1.29232	1.2874			1.24297	1.23398
1.064	1.2334	1.32377	1.18408	1.35136			1.10449	1.2956
1.3024	1.25478	1.2025	1.271	1.46288			1.13169	1.40304
1.1504	1.13557	1.18328	1.12668	1.3366			1.18029	1.28138
1.0896	1.46289	1.21307	1.1808	1.27264			1.48638	1.21976
1.1152	1.32489	1.13195	1.12668	1.25788			1.27046	1.20554
1.1776	1.08569	1.08168	1.12504	1.18408			2.15195	1.13444
1.1136	1.50235	1.12337	1.16932	1.31036			1.30827	1.2561
1.1712	1.15292	1.13362	1.19064	1.33824			1.48346	1.28296
	1.19241	1.07843	2.4928	1.4514			1.27903	1.39198
	1.11725	1.69339	0.96924	1.31364			1.22959	1.25926
	1.06489	1.11658	1.1644	1.38088			1.29542	1.32404
	1.21955	1.07576	1.11192	2.17628			1.15846	2.09034
	1.89913	1.09698	1.11356	1.2874			1.28682	1.23398
	1.10444	1.07844	1.14472	1.2136			1.32722
	1.37273	1.0757	1.28412	1.29068			1.32508
	1.18042	1.08772	1.19064	1.65312			1.28512
	1.14253	1.13598	1.16276	1.30216			1.15576
	1.36393	0.978299	1.03156	1.60392			1.65191
	1.14197	1.17617	1.01516	1.86468			2.08491
	1.11287	1.24235	1.21852	1.45304			1.16792
	1.19304	1.38214	1.22836	1.36448			1.06735
	1.34102	1.14182	1.12504	1.26936			1.21326
	1.3332	2.34199	1.39072	1.31528			1.13818
	1.04576	1.04997	1.19064	1.21852			1.27194
	1.0759	1.09224	1.8368	1.39236
	1.20784	1.66039	1.08732	1.20048
	1.22343	1.13515	1.0988	1.24968
	1.19187	1.50411	1.17096	1.31528
	1.2262	1.36402	1.25788	1.29724
	1.01756	0.998692	1.18736	2.60268
	1.59081	1.88783	1.09224	1.21852
	1.12358	1.11898	1.19556	1.30872
	1.05879	1.07815	1.16768	1.353
	1.18556	1.01955	1.12668	1.31856
	1.22174	1.08697	1.16932	1.62524
	1.28862	1.45526	1.12832	1.40056
	1.20823	1.27324	1.28904	1.29724
	1.17236	1.09339	1.39728	1.2546
	1.342	1.05204	1.00696	1.54488
	1.26225	1.88986	1.17588	1.30544
	1.28688	1.35598	1.18408	1.49076
	1.23783	1.03108	1.10044	1.3776
	1.44471	1.04847	1.10208	1.26608
	1.24255	1.25207	1.13816	1.43828
	1.07999	1.12933	1.353	1.21524
	1.23727	1.05411	1.40876	1.36284
	1.60732	1.07234	1.12668	1.5744
	1.22058	1.23123	1.14636	1.5006
	1.90715	1.08396	1.22344	1.30708
	1.50627	1.1617	1.12996	1.33332
	1.20256	1.06857	1.18244	1.52028
	1.39947	1.05497	1.13324	1.353
	1.34429	1.17505	1.3694	1.97948
	1.44605	1.36493	1.21196	1.25952
	1.13677	1.3171	1.29888	1.30708
	1.84442	1.22886	1.15948	1.29396
	1.07846	1.23482	1.3694	1.40548
	1.17795	0.996742	1.08896	1.28084
	1.15524	1.05145	1.58424	1.2546
	1.12597	1.43791	1.2628	1.22508
	0.950007	1.48242	1.7712	1.24312
	1.08988	1.05796	1.13816	1.22344
	1.11533	1.13814	1.18244	1.17752
	1.48214	1.06188	1.22344	1.27592
	1.20159	1.07056	1.189	1.1808
	1.10653	1.45268	1.33496	1.38744
	1.22307	1.0961	1.20376	1.19064
	1.2738	1.08103	1.804	1.25624
	1.19193	1.15452	1.20212	1.29888
	2.17961	3.51111	1.42516	1.36612
	1.48623	1.06607	1.15948	1.51044
	1.15119	1.07716	1.13816	1.22344
	1.17089	1.4997	1.21688	1.2546
	2.02612	1.07552	1.15456	1.94668
	1.31717	1.08015	1.15292	1.29068
	1.17191	1.12915	1.22344	1.22672
	1.16975	1.09497	1.15456	1.32512
	1.08475	1.07708	1.107	1.35956
	1.49923	1.16576	1.22344	1.28904
	1.13392	1.08698	1.07748	1.2874
	1.28731	1.09271	1.11356	1.42188
	1.37491	1.01158	1.24312	1.23164
	1.22371	2.105	1.11192	1.38088
	1.14197	1.54398	1.18244	1.34972
	1.20343	1.25476	1.12504	1.48912
	1.06938	1.16283	1.7712	1.09552
	1.49151	1.23697	1.15784	1.60556
	1.37083	1.20631	1.11848	1.1726
	1.37825	0.959315	1.2874	1.26772
	1.19839	1.19373	1.16112	1.24148
	1.26688	1.24536	1.12176	1.29724
	1.71893	1.18407	1.2628	1.29396
	1.17733	1.05597	1.06928	1.28248
	1.26432	1.0719	1.10536	1.24148
	1.1724	1.06514	1.16112	1.34316
	1.70395	1.187	1.47108	1.41368
	1.26376	1.19688	1.18408	1.23984
	1.30123	1.16044	1.26116	1.78268
	1.18563	1.06925	1.41204	1.32512
	1.11499	1.35066	1.025	1.33004
	1.27511	1.06264	1.16932	1.24476
	1.19533	1.11781	1.22836	1.31036
	1.12338	1.08644	1.07584	1.26936
	1.12723	1.25192	1.22016	1.22344
	1.38215	1.12964	1.13324	1.32184
	1.11064	2.02004	1.12832	1.74332
	1.09586	2.49281	1.24148	1.99588
	1.10391		1.19064	1.43992
	1.20503		1.1644	1.52684
	1.18262		1.148	1.27428
	1.45527		1.33496	1.25296
	1.59423		1.15292	1.33168
	1.05658		1.25132	1.27756
	1.17555		1.14308	1.26444
	1.16593		1.29396	1.3284
	1.30361		1.25624	1.2218
	1.16318		1.1562	1.3038
	0.96347		1.29068	1.30708
	1.09293		1.32512	1.31528
	1.1831		1.33988	1.22508
	1.03482		1.16768	1.37432
	1.73353		1.2628	1.29232
	1.0812		1.24312	1.24476
	1.16988		1.12012	1.28248
	1.6103		1.13488	1.23328
	1.60596		1.46124	1.30544
	1.04539		1.30216	1.27592
	1.14648		1.353	1.19884
	1.18836		1.11028	1.29724
	1.21651		1.23164	1.27428
	1.20261		1.24476	1.38744
	1.16275		1.7712	1.26444
	1.19065		1.18736	1.45796
	1.36485		1.15292	1.27756
	2.08474		1.31364	1.27264
	4.56586		1.722	1.33988
	1.14075		1.26936	1.3776
	3.83674		1.15784	1.73184
	1.29332		1.49568	1.25624
	1.12092		1.45304	1.25788
	1.07476		1.07912	1.75808
	1.46794		1.19556	1.28576
	1.05221		1.13488	1.22672
	1.21391		1.05288	2.02868
	0.988528		1.23656	1.15948
	1.15376		1.17916	1.34972
	1.12047		1.14472	1.41204
	1.63279		1.107	1.18408
	1.31067		1.27592	1.34972
	1.34963		1.13488	4.45588
	1.20234		2.0172	1.29888
	1.28227		1.23984	1.2874
	1.35022		1.13488	1.34152
	1.14515		1.37268	1.2792
	1.22132		1.35464	1.23
	1.09165		1.2054	1.42024
	1.40173		1.1398	1.42024
	1.19502		1.21852	1.24804
	2.45471		1.13488	1.2546
	0.967861		1.15456	1.27264
	1.20066		1.9024	1.34316
	1.27406		1.26608	1.45304
	1.30038		1.12012	1.3694
	1.60432		1.2218	1.30216
	1.21221		1.18572	1.20704
	1.14769		1.14964	1.46944
	1.30663		1.15948	1.21852
	1.22858		1.09716
	1.36591		1.24968
	1.08623		1.15948
	1.12137		1.19884
	1.23292		1.10044
	1.20073		1.11028
	1.29464		1.3038
	1.4114		1.16112
	1.5034		1.08732
	1.10996		1.14144
	1.18205		1.1398
	1.52524		1.12832
	1.18057		1.1152
	2.2638		1.02828
	1.27514		1.09716
	1.10414		1.17096
	1.22733		1.07584
	1.19241		1.6728
	1.06897		1.19228
	1.08712		1.7876
	1.49329		1.20048
	1.25691		1.21852
	1.29325		1.3366
	1.3671		1.23164
	1.26626		1.148
	1.16042		1.21688
	1.159		1.20376
	1.17997		1.14144
	1.32477		1.22344
	1.25559		1.1726
	1.23925		1.18736
	1.26097		1.1972
	1.55136		1.21196
	1.41133		1.23328
	1.34241		1.20868
	1.15445		1.10536
	1.12884		1.13652
	1.00593		1.14636
	1.4469		1.14308
	1.10413		1.04632
	1.2563		1.34808
	1.2077		1.22836
	2.61742		1.2382
	1.30866		1.10536
	1.20844		1.11192
	1.27307		1.12832
	1.4946		1.10864
	2.1209		1.17424
	1.37294		1.27428
	1.23315		1.14964
	1.13858		1.22016
	1.12532		1.07584
	1.20834		1.53176
	1.18964		1.59244
	0.883606		1.14964
	1.22739		1.3694
	1.45701		1.1808
	1.08732		1.04468
	1.24568		1.11028
	1.21355		1.23656
	1.12545		1.21852
	1.27456		1.17752
	1.14876		1.32512
	1.27194		1.3202
	2.38449		1.189
	1.15515		1.15456
	1.33456		1.24476
	1.18079		1.52028
	1.16854		1.189
	1.20013		1.7712
	1.30812		1.22672
	1.26805		1.17916
	0.924286		1.09388
	1.19659		1.33988
	1.85661		1.27264
	1.30989		1.16276
	1.09711		1.12668
	1.18154		1.19884
	1.05371		1.28412
	1.19182		0.99876
	1.17417
	1.19757
	1.29718
	1.82879
	1.12034
	1.15131
	1.16864
	1.16481
	1.04938
	1.17575
	1.22742

## Sheet: Fig. 2d
	WT	△1a1	△1a2	△1c	△1a1 △1a2	△1a1 △1c	△1a2 △1c	△3	pbp1a2E97A
total cells	967	890	1131	1261	1022	933	1109	1217	1312
rods	264	385	650	489	804	415	644	1031	350

## Sheet: Fig. 3b
WT	dacB	WT (AU)	dacB (AU)
6764	13386	6.764	13.386
9272	10790	9.272	10.79
8949	11093	8.949	11.093
12285	10891	12.285	10.891
7158	10625	7.158	10.625
10308	9932	10.308	9.932
7707	13504	7.707	13.504
7827	10203	7.827	10.203
9004	10531	9.004	10.531
7776	12883	7.776	12.883
7107	19612	7.107	19.612
10976	19948	10.976	19.948
7885	15980	7.885	15.98
7004	13731	7.004	13.731
10084	13689	10.084	13.689
10117	22363	10.117	22.363
6786	12686	6.786	12.686
8110	13077	8.11	13.077
6089	12806	6.089	12.806
6860	12207	6.86	12.207
5868	12856	5.868	12.856
7085	13876	7.085	13.876
8600	15064	8.6	15.064
9350	11733	9.35	11.733
7606	9814	7.606	9.814
7646	14415	7.646	14.415
11776	12553	11.776	12.553
8509	12033	8.509	12.033
17435	22128	17.435	22.128
11042	14405	11.042	14.405
10702	13800	10.702	13.8
10786	19224	10.786	19.224
8987	13870	8.987	13.87
9574	13788	9.574	13.788
9616	11995	9.616	11.995
9392	12201	9.392	12.201
7931	11074	7.931	11.074
8963	10741	8.963	10.741
5146	11031	5.146	11.031
11568	11152	11.568	11.152
7234	9307	7.234	9.307
7218	18877	7.218	18.877
9686	17557	9.686	17.557
6792	11006	6.792	11.006
6407	10302	6.407	10.302
5590	10410	5.59	10.41
11138	28284	11.138	28.284
5830	10534	5.83	10.534
14566	22810	14.566	22.81
8564	14603	8.564	14.603
6992	16049	6.992	16.049
6864	16918	6.864	16.918
7720	11327	7.72	11.327
10011	17606	10.011	17.606
7794	10850	7.794	10.85
6989	12000	6.989	12
10610	14361	10.61	14.361
6678	14187	6.678	14.187
10570	15483	10.57	15.483
6283	11169	6.283	11.169
5260	12166	5.26	12.166
7036	14336	7.036	14.336
10310	10562	10.31	10.562
8903	10226	8.903	10.226
11574	10420	11.574	10.42
7499	11121	7.499	11.121
5820	10235	5.82	10.235
9994	13005	9.994	13.005
11293	11641	11.293	11.641
7781	12771	7.781	12.771
11538	11155	11.538	11.155
10563	10027	10.563	10.027
8468	10835	8.468	10.835
10045	11109	10.045	11.109
9661	15883	9.661	15.883
8611	28543	8.611	28.543
8064	14494	8.064	14.494
10292	18710	10.292	18.71
8748	16082	8.748	16.082
7530	13206	7.53	13.206
13082	10800	13.082	10.8
9531	11118	9.531	11.118
6644	10273	6.644	10.273
7255	10248	7.255	10.248
7186	12505	7.186	12.505
9597	13126	9.597	13.126
6683	10159	6.683	10.159
7869	9615	7.869	9.615
7994	12731	7.994	12.731
6213	17048	6.213	17.048
8874	23913	8.874	23.913
8246	15545	8.246	15.545
5755	19244	5.755	19.244
7480	17179	7.48	17.179
10501	13469	10.501	13.469
5578	12685	5.578	12.685
9768	11624	9.768	11.624
8250	13894	8.25	13.894
12640	13758	12.64	13.758
9412	13632	9.412	13.632
7139	13237	7.139	13.237
8473	10957	8.473	10.957
8424	11650	8.424	11.65
7695	8258	7.695	8.258
6397	10150	6.397	10.15
8094	19066	8.094	19.066
6177	18938	6.177	18.938
9667	13914	9.667	13.914
8558	18171	8.558	18.171
8243	12229	8.243	12.229
10386	14602	10.386	14.602
7997	14408	7.997	14.408
6555	18631	6.555	18.631
8700	19278	8.7	19.278
5750	13465	5.75	13.465
11237	10628	11.237	10.628
9078	10457	9.078	10.457
7607	13982	7.607	13.982
11619	10156	11.619	10.156
8503	19914	8.503	19.914
9035	10528	9.035	10.528
7417	13289	7.417	13.289
8386	10705	8.386	10.705
11464	13892	11.464	13.892
13708	13585	13.708	13.585
15029	9100	15.029	9.1
7473	18643	7.473	18.643
11219	24842	11.219	24.842
7537	12527	7.537	12.527
6333	20771	6.333	20.771
7242	15043	7.242	15.043
7329	15122	7.329	15.122
18763	15593	18.763	15.593
6132	19470	6.132	19.47
12824	10465	12.824	10.465
9957	12604	9.957	12.604
10906	13364	10.906	13.364
9558	12403	9.558	12.403
7108	13150	7.108	13.15
6786	10253	6.786	10.253
9439	10580	9.439	10.58
8724	11870	8.724	11.87
5176	11467	5.176	11.467
9750	10672	9.75	10.672
9642	11025	9.642	11.025
9052	12474	9.052	12.474
10455	32377	10.455	32.377
8868	16609	8.868	16.609
7418	18265	7.418	18.265
10359	16435	10.359	16.435
5589	16701	5.589	16.701
7712	11424	7.712	11.424
7618	13312	7.618	13.312
12125	10035	12.125	10.035
8940	10080	8.94	10.08
9252	19008	9.252	19.008
8274	11734	8.274	11.734
9262	8986	9.262	8.986
7164	15170	7.164	15.17
6445	16194	6.445	16.194
8973	15186	8.973	15.186
7868	10996	7.868	10.996
10375	14096	10.375	14.096
9131	14434	9.131	14.434
8043	21036	8.043	21.036
8842	20021	8.842	20.021
9372	10146	9.372	10.146
9956	10078	9.956	10.078
12502	10487	12.502	10.487
10439	11272	10.439	11.272
8557	28899	8.557	28.899
7709	17862	7.709	17.862
8514	25029	8.514	25.029
11837	15318	11.837	15.318
8273	14375	8.273	14.375
7516	10544	7.516	10.544
6795	12330	6.795	12.33
6398	14314	6.398	14.314
5668	21865	5.668	21.865
7472	22058	7.472	22.058
7219	14801	7.219	14.801
11268	9054	11.268	9.054
8176	12193	8.176	12.193
7956	10797	7.956	10.797
5656	18018	5.656	18.018
8900	23404	8.9	23.404
9362	10805	9.362	10.805
11838	8878	11.838	8.878
10781	11510	10.781	11.51
12350	10298	12.35	10.298
6748	15021	6.748	15.021
7648	12728	7.648	12.728
10253	11118	10.253	11.118
9797	17226	9.797	17.226
9550	14096	9.55	14.096
8050	12216	8.05	12.216
7630	13929	7.63	13.929
7329	22811	7.329	22.811
10250	18478	10.25	18.478
9642	14545	9.642	14.545
8387	11980	8.387	11.98
9439	10220	9.439	10.22
7372	16482	7.372	16.482
8731	13508	8.731	13.508
10068	12731	10.068	12.731
9454	12396	9.454	12.396
7962	24902	7.962	24.902
8372	30741	8.372	30.741
9250	28288	9.25	28.288
9096	17406	9.096	17.406
6616	11408	6.616	11.408
8685	9768	8.685	9.768
7634	19468	7.634	19.468
5572	8999	5.572	8.999
7314	11535	7.314	11.535
7498	15652	7.498	15.652
6456	23519	6.456	23.519
9498	27663	9.498	27.663
8598	13892	8.598	13.892
9932	12701	9.932	12.701
8707	28606	8.707	28.606
8229	21484	8.229	21.484
7930	18648	7.93	18.648
6683	18656	6.683	18.656
10120	22437	10.12	22.437
8638	13176	8.638	13.176
8136	15328	8.136	15.328
12139	11881	12.139	11.881
9602	12374	9.602	12.374
9774	12766	9.774	12.766
9369	13689	9.369	13.689
11298	15271	11.298	15.271
11580	15723	11.58	15.723
9952	12733	9.952	12.733
8243	9861	8.243	9.861
9397	11189	9.397	11.189
8561	10603	8.561	10.603
12302	16059	12.302	16.059
7325	16010	7.325	16.01
9293	21651	9.293	21.651
10273	14086	10.273	14.086
8925	26093	8.925	26.093
7728	16394	7.728	16.394
6654	14803	6.654	14.803
6030	21714	6.03	21.714
9397	13863	9.397	13.863
7658	15578	7.658	15.578
8041	16318	8.041	16.318
7445	12668	7.445	12.668
6504	14842	6.504	14.842
9414	16091	9.414	16.091
9497	14782	9.497	14.782
15062	9881	15.062	9.881
9597	14310	9.597	14.31
8802	13543	8.802	13.543
12009	20944	12.009	20.944
11704	34551	11.704	34.551
10945	14473	10.945	14.473
10826	13622	10.826	13.622
6664	23597	6.664	23.597
10300	21190	10.3	21.19
9240	13344	9.24	13.344
7784	23597	7.784	23.597
7322	15660	7.322	15.66
10371	16038	10.371	16.038
7174	15412	7.174	15.412
5869		5.869
9529		9.529
6562		6.562
9284		9.284
7123		7.123
8216		8.216
13136		13.136
8061		8.061
8203		8.203
11418		11.418
7849		7.849
13101		13.101
6281		6.281
12738		12.738
10980		10.98
11317		11.317
7405		7.405
7823		7.823
9186		9.186
6830		6.83
8607		8.607
4509		4.509
6699		6.699
6622		6.622
12462		12.462
14192		14.192
9680		9.68
14180		14.18
6659		6.659
8097		8.097
6805		6.805
6526		6.526
8502		8.502
7047		7.047
7480		7.48
10605		10.605
7876		7.876
14347		14.347
14632		14.632
8344		8.344
11834		11.834
8748		8.748
10793		10.793
8248		8.248
11289		11.289
7622		7.622
11073		11.073
10269		10.269
8270		8.27
9661		9.661
10929		10.929
9872		9.872
8736		8.736
11072		11.072
16686		16.686
8866		8.866
10408		10.408
9411		9.411
13170		13.17
8617		8.617
7852		7.852
8559		8.559
10587		10.587
6669		6.669
9400		9.4
11720		11.72
9136		9.136
10938		10.938
6689		6.689
12320		12.32
8266		8.266
12521		12.521
8942		8.942
9475		9.475
4786		4.786
10208		10.208
13122		13.122
5571		5.571
10123		10.123
9491		9.491
9882		9.882
12097		12.097
9067		9.067
9382		9.382
8321		8.321
9874		9.874
10105		10.105
8510		8.51

## Sheet: Fig. 4a
WT	dacB-PAmCherry	dacB-PAmCherry OE	vector	dacB	dacBS75A
8	6.6411	6.4413	7.987	6.2775	6.48
7.168	6.7667	6.9309	7.1394	7.1765	7.4196
7.904	2.3864	10.251	7.8892	6.448	6.6582
6.128	5.8404	8.1702	6.0799	6.138	6.3342
4.96	5.2438	6.2271	4.89	6.7735	6.9984
9.936	7.6145	8.0784	9.9593	5.3785	5.5404
5.472	5.8561	8.1396	5.4116	6.324	6.5286
7.376	7.6145	6.7167	7.3513	7.688	7.9542
6.032	7.8971	6.3036	5.9821	4.805	4.941
7.12	5.8247	3.0447	7.0905	7.2075	7.452
6.528	4.4745	5.9976	6.4874	5.8435	6.0264
8.032	8.0227	6.1353	8.0196	6.9905	7.2252
2.368	4.9769	3.2895	2.2494	7.037	7.2738
7.584	7.1121	8.9658	7.5632	6.9595	7.1928
7.712	8.321	6.9615	7.6936	5.3785	5.5404
6.816	5.8404	8.3385	6.7808	8.246	8.5374
7.328	7.4261	6.6249	7.3024	7.037	7.3548
7.248	9.1688	6.8391	7.2209	6.9595	6.2532
6.256	4.9141	5.7375	6.2103	5.3785	6.4638
6.272	9.2787	6.2577	6.2266	8.246	9.2178
6.368	6.2957	8.1549	6.3244	7.1145	5.346
6.368	7.8814	8.2773	6.3244	6.0605	7.7598
6.432	7.6302	7.9713	6.3896	6.262	4.9896
5.568	6.0916	5.814	5.5094	8.897	7.4844
5.68	7.9128	5.9976	5.6235	5.1925	5.2488
6.928	5.7619	7.7265	6.8949	7.502	7.3386
7.12	8.0855	3.7791	7.0905	4.8515	5.346
5.568	7.6773	3.7485	5.5094	7.2385	7.371
7.84	6.3271	5.5692	7.824	5.0995	7.1604
7.408	5.3066	6.5943	7.3839	7.099	6.7068
10.336	5.3066	7.2369	10.3668	5.1925	6.6744
7.008	7.3633	5.8599	6.9764	7.13	5.9778
5.76	7.693	5.7681	5.705	6.9285	5.8482
7.856	5.809	8.568	7.8403	6.4945	6.642
6.064	4.71	6.8391	6.0147	6.4635	5.67
5.568	6.2643	8.8281	5.5094	5.797	5.9778
8.08	6.2172	6.3801	8.0685	5.673	5.1354
7.36	8.1483	6.0129	7.335	6.4325	4.7628
6.848	6.0759	8.3385	6.8134	5.5025	6.8202
5.136	6.3114	6.7014	5.0693	5.797	5.67
5.536	6.6254	6.0435	5.4768	4.991	8.748
7.872	5.3066	6.12	7.8566	4.6345	6.0912
6.416	6.7667	6.0894	6.3733	6.603	4.7142
5.472	7.9913	7.8795	5.4116	5.5025	8.1162
6.192	5.5578	6.5331	6.1451	7.3625	7.614
7.968	7.2377	6.0741	7.9544	7.347	7.5978
7.536	6.8923	6.9462	7.5143	5.0375	5.184
10.736	7.5517	7.4664	10.7743	5.2235	5.3784
7.296	7.9442	8.0019	7.2698	4.774	4.9086
5.136	7.8814	7.9713	5.0693	6.696	6.9174
6.48	6.7981	5.8293	6.4385	6.882	7.1118
5.392	6.8609	7.4664	5.3301	6.6495	6.8688
5.12	6.9237	6.4107	5.053	6.169	6.3666
6.096	7.7401	8.6445	6.0473	5.4715	5.6376
6.448	5.4322	2.8764	6.4059	6.0295	6.2208
6.72	7.3633	8.8281	6.683	6.758	6.9822
6.528	6.6097	5.6763	6.4874	5.208	5.3622
6.976	5.2909	6.4719	6.9438	6.6805	6.9012
6.272	5.6991	8.1243	6.2266	5.9365	6.1236
8.176	5.3851	7.0227	8.1663	5.0685	5.2164
6.72	8.0384	7.3287	6.683	6.541	6.7554
6.784	6.751	7.2216	6.7482	6.572	6.7878
8.112	6.8766	8.3691	8.1011	5.2235	5.3784
7.296	5.966	8.1549	7.2698	8.153	8.4402
6.048	7.8657	6.0588	5.9984	4.557	4.6818
6.192	4.7257	7.9407	6.1451	4.898	5.0382
7.936	6.2015	6.6555	7.9218	3.8905	3.9852
6.88	6.4841	8.262	6.846	6.417	6.6258
6.592	7.0493	5.3091	6.5526	7.0835	7.3224
5.648	8.6193	4.3911	5.5909	7.2695	7.5168
8.336	7.7558	8.4609	8.3293	9.0055	9.3312
7.888	5.024	6.7014	7.8729	6.0295	6.2208
6.256	5.5107	5.8752	6.2103	8.804	9.1206
6	7.0179	8.6751	5.9495	3.0535	3.1104
6.64	8.0855	5.3091	6.6015	6.9285	7.1604
7.712	6.7981	6.9156	7.6936	4.4485	4.5684
7.696	7.3476	6.2577	7.6773	5.301	5.4594
7.216	5.7619	6.6096	7.1883	5.673	5.8482
8.832	7.065	7.1145	8.8346	6.5565	6.7716
6.832	8.6978	7.6194	6.7971	5.2855	5.4432
7.12	8.164	7.0686	7.0905	5.0065	5.1516
6.976	8.0698	5.3397	6.9438	4.929	5.0706
8.336	6.4213	6.579	8.3293	6.7425	6.966
8.032	7.85	7.7724	8.0196	6.0295	6.2208
7.568	6.4841	6.6555	7.5469	5.115	5.265
5.856	6.908	6.579	5.8028	5.394	5.5566
5.2	5.8561	6.12	5.1345	5.797	5.9778
8.304	5.7462	5.4621	8.2967	6.4015	5.4594
7.216	6.3271	6.885	7.1883	6.7735	5.8482
6.496	7.4732	8.5374	6.4548	4.1695	6.7716
6.352	6.28	5.2173	6.3081	7.874	5.4432
8.144	9.1845	6.4566	8.1337	4.9445	5.1516
5.744	7.5831	6.5943	5.6887	5.2545	5.0706
6.48	5.3851	6.732	6.4385	4.588	6.966
7.568	7.7244	6.0282	7.5469	7.6415	6.2208
10.56	2.9202	7.9254	10.595	6.913	5.265
6.592	5.338	6.4413	6.5526	7.4555	5.5566
6.224	8.1326	6.0741	6.1777	4.4175	5.9778
5.648	6.7824	6.9768	5.5909	6.3085	6.6096
7.008	5.5892	5.1867	6.9764	7.657	6.9984
5.68	8.1169	7.1298	5.6235	6.045	4.2768
6.448	5.2752	6.0435	6.4059	8.184	8.1486
8.144	4.7728	7.8795	8.1337	7.843	5.0868
7.088	6.1073	7.8642	7.0579	4.5105	4.6332
5.28	5.1025	5.5845	5.216	4.6035	4.7304
5.296	6.0602	5.7681	5.2323	5.425	5.589
5.264	5.6677	5.3244	5.1997	6.944	7.1766
6.256	7.5831	7.2216	6.2103	4.8825	5.022
7.824	6.437	7.4052	7.8077	5.58	5.751
6.448	7.1906	7.1757	6.4059	7.533	7.7922
6.464	6.3742	6.7014	6.4222	7.006	7.2414
6.72	9.4043	6.0129	6.683	6.82	7.047
6.816	8.321	6.5637	6.7808	6.0295	6.2208
7.424	8.1169	7.2828	7.4002	8.4165	8.7156
7.408	7.9599	5.7528	7.3839	5.425	5.589
5.728	7.5674	7.2063	5.6724	6.6495	6.8688
5.776	8.7292	6.4719	5.7213	5.859	6.0426
4.704	7.0493	5.6151	4.6292	6.4015	6.6096
8.928	5.0868	7.0686	8.9324	4.464	4.5846
7.68	7.6459	7.0992	7.661	5.084	5.2326
6.576	8.478	7.7418	6.5363	5.8435	6.0264
6.496	7.2063	7.7112	6.4548	5.5645	5.7348
5.68	6.751	5.2785	5.6235	5.4095	5.5728
5.296	8.949	7.7112	5.2323	5.5955	5.7672
5.264	7.5674	6.9615	5.1997	5.456	5.6214
9.12	7.0336	6.8544	9.128	6.076	6.2694
7.584	5.2438	8.0325	7.5632	8.0755	8.3592
5.968	4.6943	7.5429	5.9169	4.8515	4.9896
5.552	7.3947	5.8293	5.4931	5.1925	5.346
9.04	9.8282	6.0129	9.0465	8.246	8.5374
7.648	5.4479	8.721	7.6284	6.169	6.3666
5.952	7.3162	5.5539	5.9006	5.859	6.0426
5.728	5.9974	4.0392	5.6724	6.4325	6.642
8.256	7.065	7.7265	8.2478	6.541	6.7554
6.192	6.4841	8.874	6.1451	5.053	5.2002
6.912	7.9599	7.3746	6.8786	7.068	7.3062
7.472	2.4021	7.344	7.4491	7.75	8.019
6.864	7.5203	7.497	6.8297	7.874	8.1486
8.384	7.6459	6.8085	8.3782	5.3785	5.5404
9.024	6.7667	6.5331	9.0302	4.6345	4.7628
6.112	7.2691	5.6763	6.0636	5.735	5.913
4.784	7.1906	6.9615	4.7107	5.7815	5.9616
6.24	6.2172	6.3342	5.6398	4.867	5.0058
5.776	6.2329	7.6653	5.705	6.2465	6.4476
8.496	6.3271	7.6959	5.9495	6.7115	6.9336
7.808	6.8609	4.8501	6.5037	6.7735	6.9984
5.744	8.2739	7.4358	7.0905	5.859	6.0426
5.344	8.4309	6.1965	6.1125	3.6735	3.7584
7.184	3.925	5.1714	6.9438	5.2545	5.4108
5.376	6.8295	7.6194	4.9878	6.0605	6.2532
8.752	8.2896	6.2424	5.6724	6.4945	6.7068
7.344	7.5831	6.5331	7.0579	5.425	5.589
6.8	8.0541	5.7528	5.7213	8.091	8.3754
5.92	8.1012	7.2369	5.0693	6.138	6.3342
8.864	8.9176	7.1451	5.6072	7.161	7.4034
6.896	5.9817	6.5943	6.3244	6.8045	7.0308
5.968	8.0541	7.7112	7.5143	7.44	7.695
4.912	5.8875	5.7222	6.2755	4.8515	4.9896
9.776	5.8718	4.743	9.291	6.107	6.3018
5.712	7.9599	6.6555	7.6284	6.169	6.3666
5.088	7.2848	9.8838	5.3464	4.1075	4.212
7.04	5.9032	7.1757	7.7751	6.789	7.0146
6.192	7.4261	6.8238	2.7873	8.4165	8.7156
6.656	7.0964	7.497	5.2975	6.0605	6.2532
5.088	4.7728	5.7681	8.1989	8.308	8.6022
5.104	6.3585	6.6096	6.7971	4.836	4.9734
7.744	7.5046	6.2271	5.5583	6.9905	7.2252
7.648	5.809	6.1047	8.1826	8.1995	8.4888
7.248	7.065	6.12	5.2323	5.8435	6.0264
8.56	7.5674	6.4566	4.7107	6.665	6.885
4.544	6.3428	6.426	6.0962	5.6575	5.832
5.344	6.123	8.0631	5.053	5.952	6.1398
8.128	8.007	8.4456	6.0473	7.5795	7.8408
5.472	9.2159	7.8642	5.6398	5.0685	5.2164
6.288	6.2643	6.1659	7.6284	6.355	6.561
6.72	6.751	7.1298	6.4385	7.13	7.371
5.872	5.2438	8.6751	7.2209	7.688	7.9542
7.856	9.0746	6.7626	6.3733	6.82	7.047
6.736	7.3005	7.7724	9.5192	7.3935	7.6464
5.216	7.6459	7.956	8.3945	6.2465	6.4476
6.688	6.4527	7.4664	8.1826	6.6185	6.8364
5.6	6.3114	7.2063	8.0196	6.851	7.0794
6.64	5.2752	8.568	7.6121	5.301	5.4594
8.288	5.4008	6.0894	8.8183	6.4945	6.7068
6.176	7.1592	6.3495	7.0742	6.4015	6.6096
2.784	6.8295	6.2118	5.0367	4.6035	4.7304
6.464	7.3947	6.3954	7.6936	5.704	5.8806
5.136	5.9189	6.8697	8.5575	7.099	7.3386
7.264	5.5421	6.4566	7.2372	6.014	6.2046
7.52	8.478	4.0698	6.7645	4.247	4.3578
7.008	9.3729	6.4872	9.0465	6.5565	6.7716
8.16	8.8862	5.4468	7.6121	6.2155	6.4152
6.432	7.2063	6.0282	7.0579	7.2075	7.452
7.296	10.0166	6.2577	5.1997	4.371	4.4874
8.368	8.4937	8.3691	4.6292	6.7115	6.9336
6.144	5.4636	7.8795	7.4328	7.409	7.6626
6.08	7.1278	5.5998	7.7914	6.8665	7.0956
7.552	6.4527	5.9058	5.5094	4.6345	4.7628
5.504	4.8042	5.967	6.9601	5.7815	5.9616
7.856	6.4998	6.1965	6.2918	6.6805	6.9012
6.704	6.4056	6.7167	4.4825	7.3625	7.614
8.592	5.9503	7.2675	8.2315		4.4874
5.296	7.3005	6.3495	3.8631		6.9336
8.16	6.2957	7.1298	4.1565
5.52	9.2787	5.2938	5.1182
7.392	5.4165	5.9364	7.7099
5.328	2.669	7.2369	9.4214
7.68	7.7401	5.9823	6.6667
7.824	7.2063	5.3703	7.1068
7.952	7.3162	5.8752	6.1288
8.464	6.2643	5.1714	6.7319
7.712	8.2739	6.3648	4.401
5.168	6.4998	6.1506	6.8786
6.208	7.3947	6.7932	8.3456
5.088	5.9817	6.5484	8.5086
7.408	6.7039	7.9101	3.8305
7.12	6.1387		6.846
9.888	8.4309		8.3619
7.44			7.6284
9.088			8.1174
5.728			8.1663
7.6			9.0139
7.232			5.9658
7.504			8.1174
6.016			5.868
10.064			5.8517
7.344			8.0196
7.616			7.3187
8.048			5.8843
7.6			7.4654
7.776			7.1231
7.408			4.7107
5.792			6.357
6.368			7.5469
5.376			5.7865
9.552			7.0905
7.936			7.6121
6.912			6.3407
8.528			6.1125
5.68			8.0685
6.64			9.3236
6.688			6.2592
5.6			6.7645
7.36			5.1997
5.728			9.1769
9.728			7.335
9.52			7.6936
6.784			6.4548
8.08			6.3081
8.224			5.2323
6.528			5.3627
6.56			7.1883
6.208			6.846
6.528			7.4328
8.192			5.9006
8.368			5.5094
8.64			8.5575
5.472			9.4866
7.552			8.9813
5.056			7.2372
7.488			10.1549
6.208			8.5738
6.384			5.4279
7.744			7.1557
5.12			6.4548
7.504			4.7433
7.584			6.5037
6.128			6.4059
5.04			5.9332
6.816			7.335
7.296			6.2918
4.704			9.3888
8.416			5.379
6.656			2.5265
6.512			7.7914
6.688			7.2372
7.52			7.3513
7.568			6.2592
6.32			8.3456
9.616			6.5037
6.88			7.4328
8.016			5.9658
5.696			6.7156
6.528			6.1288
6.496			8.5086
8.208
7.488
5.488
7.456
7.616
7.344
6.464
7.504
7.648
6.496
6.88
7.136
6.08
8.992
7.456
6.352
7.104
8.912
5.216
7.632
4.96
9.488
7.584
6.144
8.352
5.856
7.92
8.08
7.008
5.712
7.68
6.816
6.512
7.36
8.336
6.304
9.056
7.888
6.816
6
6.464
6.592
8.704
8.16
5.648
6.288
8.672
5.056
6.256

## Sheet: Fig. 4b
WT	dacB-PAmCherry	dacB-PAmCherry OE	vector	△dacB	dacBS75A
1.1008	1.13022	1.05264	1.10842	1.1985	1.21675
1.0368	1.15598	1.21745	1.05818	1.2257	1.24187
1.0864	1.1914	1.12608	1.14767	1.105	1.1304
1.1584	1.14471	1.06488	1.07074	1.1492	1.17122
1.2448	1.01108	1.21592	1.22303	1.2869	1.29839
1.216	1.24453	1.10313	1.07702	1.2427	1.25757
1.1504	1.01921	1.02816	1.14021	1.1475	1.16965
1.168	1.14266	1.17657	1.21204	1.2325	1.24815
1.0576	1.12217	1.23428	0.93729	1.2087	1.22617
1.1072	1.1109	1.3256	1.16376	1.2172	1.23402
1.1312	1.20911	1.16586	1.16014	1.1696	1.19006
1.3008	1.02843	1.29811	1.13354	1.2019	1.21989
1.272	1.17995	1.15551	1.12569	1.2002	1.21832
1.1008	1.19784	1.15453	1.07231	1.2359	1.25129
1.1136	1.12075	1.08936	1.13354	1.2155	1.23245
1.2032	1.22843	1.08171	1.21361	1.2189	1.23559
1.4272	1.13189	1.22969	1.06132	1.1798	1.19948
1.1712	1.13369	1.28936	1.24658	1.2002	1.21832
1.1168	1.15759	1.16739	1.25757	1.2172	1.23402
1.296	1.13698	1.01898	1.18378	1.3617	1.36747
1.1152	1.13203	1.19952	1.10528	1.2546	1.26856
1.1632	1.16886	1.21023	1.0519	1.2155	1.23245
1.0864	1.16725	1.13832	1.03306	1.1407	1.16337
1.1216	1.12539	1.06182	0.78971	1.2376	1.25286
1.0688	1.13344	1.2098	1.15793	1.1866	1.20576
1.0752	1.11964	1.29144	1.0833	1.0659	1.09429
1.2048	1.19414	1.17549	1.08644	1.2104	1.22774
1.1872	1.13215	1.15927	1.10999	1.1424	1.16494
1.2944	1.1592	1.2404	1.05818	1.292	1.3031
1.0752	1.16081	1.04346	1.13511	1.2852	1.29682
1.0848	1.16403	1.06641	0.93572	1.1679	1.18849
1.0976	1.15437	1.01592	1.16494	1.1832	1.20262
1.0576	1.18818	1.09089	0.9577	1.2257	1.24187
1.1968	1.18496	1.28658	1.05347	1.1883	1.38631
1.1024	1.16564	1.11996	1.07388	1.1849	1.3393
1.3232	1.12217	0.918	1.1461	1.2444	1.19006
1.1184	1.0127	1.21133	1.25286	1.1526	1.20262
1.176	1.13022	1.23122	1.10371	1.1492	1.29054
1.1648	1.20589	1.1016	1.12883	1.1917	1.51034
1.0752	1.16564	1.20564	1.12412	1.1866	1.25914
1.1008	1.15258	1.06029	1.08958	1.0591	1.20576
1.136	1.1109	1.08477	1.14453	1.0081	1.3816
1.0896	1.14149	1.28018	1.23559	1.1781	1.20419
1.1424	1.19784	1.04652	1.12726	1.241	1.25129
1.1328	1.10768	1.10007	1.24501	1.1849	1.17593
1.1088	1.1914	1.18881	1.16328	1.2189	1.21047
1.088	1.1431	1.08324	1.10999	1.2257	1.24187
1.16	1.18013	1.19799	1.22617	1.1373	1.16023
1.0352	1.13022	1.15759	1.15552	1.1628	1.18378
1.0752	1.12378	1.06641	1.10528	1.1832	1.20262
1.2224	1.19784	1.17963	1.15135	1.2546	1.26856
1.1872	1.18013	1.11078	1.2294	1.2682	1.28112
1.0848	1.08675	1.26182	1.20733	1.2206	1.23716
1.072	1.19784	1.14962	1.14453	1.1679	1.18849
1.048	1.19462	1.1573	1.13982	1.1288	1.15238
1.3024	1.13505	1.16127	1.13825	1.2206	1.23716
1.144	1.03326	1.10007	1.11627	1.1713	1.19163
1.1536	1.19462	1.09548	1.15653	1.1781	1.19791
1.1328	1.16242	1.09395	1.14296	1.1713	1.19163
1.088	1.07065	1.07253	1.14139	1.2512	1.26542
1.1472	1.23809	1.15111	1.13982	1.2512	1.26542
1.1536	1.10768	1.09854	1.0833	1.2274	1.24344
1.2688	1.18979	1.09701	1.08487	1.2427	1.25757
1.136	1.13249	1.09548	1.27013	1.1645	1.18535
1.0976	1.13988	1.2404	1.19939	1.2444	1.25914
1.0832	1.17208	1.04193	1.11941	1.1322	1.15552
1.1856	1.10124	1.22247	0.74418	1.0506	1.08016
1.1488	1.08836	1.19278	1.12412	1.2699	1.28269
1.1056	1.14793	1.07559	1.05033	1.5232	1.51662
1.1088	1.12056	1.27092	1.06132	1.2359	1.25129
1.0992	1.14149	1.08018	1.20419	1.2138	1.23088
1.1328	1.14632	1.00827	1.06917	1.2767	1.28897
1.1296	1.23648	1.21898	1.16799	1.3022	1.31252
1.1104	1.13503	1.15821	1.08487	1.958	1.8417
1.0672	1.19623	1.02663	1.12412	1.2648	1.27798
1.072	1.13666	1.16218	1.06603	1.1713	1.19163
1.0752	1.20267	1.04193	1.30624	1.2869	1.29839
1.1504	1.14471	1.08018	1.06289	1.19	1.2089
1.1104	1.16564	1.22357	0.89804	1.3158	1.32508
1.1968	1.16081	1.12766	1.06917	1.3889	1.39259
1.056	1.16403	1.01439	1.12726	1.207	1.2246
1.0864	1.20428	1.28952	1.04248	1.1509	1.17279
1.1424	1.01592	1.16892	0.88705	1.1849	1.20419
1.0528	1.02075	1.06641	1.08644	1.4178	1.41928
1.136	1.14149	1.03734	1.16808	1.2852	1.29682
1.088	1.22199	1.15362	1.08958	1.2138	1.23088
1.1248	1.19623	1.07406	1.12569	1.2801	1.29211
1.0752	1.10607	1.03122	1.10214	1.2461	1.26071
1.0688	1.19702	1.08783	0.97811	1.2665	1.27955
1.1424	1.11251	1.2797	1.12098	1.1696	1.19006
1.1248	1.17208	0.93024	1.22931	1.3736	1.37846
1.032	1.08514	1.15209	1.05033	1.1798	1.19948
1.1424	1.19275	0.9027	1.07074	1.2631	1.27641
1.1392	1.13022	1.32498	1.099	1.275	1.2874
1.08	1.21394	1.23581	1.10057	1.2104	1.22774
1.1776	1.13344	1.20251	1.1147	1.1985	1.21675
1.1392	1.17047	1.11843	1.07388	1.2087	1.22617
1.1072	1.14632	1.13679	1.10371	1.2002	1.21832
1.016	1.01913	1.18575	1.10685	1.3379	1.34549
1.1824	1.16564	1.10772	1.11156	1.1832	1.20262
1.0528	1.07673	1.21169	1.05661	1.2427	1.25757
1.1344	1.09319	1.13679	1.1618	1.3311	1.33921
1.2464	1.11412	1.22247	1.19791	1.1645	1.18535
1.0848	1.01431	1.23777	1.11627	1.1645	1.18535
1.1168	1.14471	1.26947	1.06132	1.2053	1.22303
1.0464	1.01592	1.22094	1.13197	1.1373	1.16023
1.0336	1.11734	1.22859	1.09586	1.1849	1.20419
1.0928	1.14793	1.08018	1.099	1.2104	1.22774
1.0656	1.15115	1.07865	1.13825	1.3226	1.33136
1.0864	1.15598	1.33887	1.13354	1.4008	1.40358
1.0912	1.09963	1.04652	1.04876	1.2801	1.29211
1.1808	1.02075	1.18666	1.09272	1.547	1.5386
1.2688	1.24453	0.84762	1.09272	1.1662	1.18692
1.1408	1.16081	1.21635	1.19634	1.683	1.6642
1.0816	1.10446	1.2071	1.1147	1.1696	1.19006
1.1472	1.17691	1.17351	1.18692	1.1492	1.17122
1.0896	1.13988	1.03275	1.10842	1.3107	1.32037
1.1104	1.01431	1.18666	1.16808	1.377	1.3816
1.1056	1.18335	1.17136	1.00951	1.1985	1.21675
1.1088	1.17852	1.12699	1.15395	1.1526	1.17436
1.1488	1.09158	1.25766	1.16494	1.2223	1.23873
1.104	1.13666	1.12302	1.10999	1.2138	1.23088
1.152	1.13666	1.25723	1.09429	1.1764	1.19634
1.0864	1.24292	1.17963	1.04091	1.1509	1.17279
1.1664	1.11592	1.24695	1.10842	1.2393	1.25443
1.1408	1.23326	1.21176	1.12255	1.2053	1.22303
1.0512	1.15276	1.17963	1.12255	1.1798	1.19948
0.8832	1.21394	1.09395	1.10371	1.088	1.1147
1.0576	1.05133	1.12302	1.09429	1.1849	1.20419
1.1168	1.19945	1.07559	1.16965	1.3753	1.38003
1.0304	1.21072	1.20411	1.10842	1.1866	1.20576
0.872	1.15437	1.18611	1.13668	1.3243	1.33293
1.0752	1.13827	1.36476	1.1304	1.1679	1.18849
1.1584	1.08353	1.16524	1.12726	1.1815	1.20105
1.0784	1.05276	1.13923	1.12412	1.2002	1.21832
1.1152	1.16725	1.38006	1.1304	1.1883	1.20733
1.0912	1.16725	1.28826	1.16219	1.5096	1.50406
0.9648	1.14793	1.32663	1.04562	1.3141	1.32351
1.1104	1.13827	1.21322	1.15238	1.1798	1.19948
1.2208	1.21555	1.21635	1.0833	1.258	1.2717
1.0384	1.15276	1.21169	1.16965	1.3719	1.37689
1.0592	1.18174	1.17351	1.14296	1.2699	1.28269
1.088	1.01753	1.06488	1.28897	1.2801	1.29211
1.0896	1.17208	1.06182	1.13668	1.2444	1.25914
1.104	1.16886	1.15362	1.22303	1.1713	1.19163
1.0624	1.01753	1.10313	1.23245	1.19	1.2089
1.0928	1.1705	1.11231	1.11313	2.318	2.0977
1.096	1.08836	1.13159	1.14453	1.802	1.7741
1.1008	1.19784	1.11996	1.15081	1.2495	1.26385
1.0448	1.0127	1.21635	1.17593	1.1679	1.18849
1.152	1.21555	1.04652	1.21832	1.1713	1.19163
1.1888	1.18818	1.21016	1.14296	1.3158	1.32508
1.1056	1.13391	1.15912	1.14139	1.4603	1.45853
1.0496	1.18174	1.17657	1.15238	1.2818	1.29368
1.1216	1.27029	0.96084	1.15552	1.0778	1.10528
1.0848	1.17995	0.93636	1.16494	1.1543	1.17593
1.088	1.15759	1.14678	1.15866	1.1781	1.19791
1.128	1.08979	1.13165	1.21989	1.2291	1.24501
1.1232	1.19623	1.17045	1.31095	1.5436	1.53546
1.0368	1.02199	1.14934	1.18849	1.2206	1.23716
1.0816	1.16546	1.13067	1.157	1.1645	1.18535
1.0816	1.18818	1.07253	1.12569	1.139	1.1618
1.1872	1.18657	1.17504	1.14924	1.1934	1.21204
1.104	1.19784	1.22553	1.15866	1.224	1.2403
1.1776	1.20106	1.24805	1.08801	1.2053	1.22303
1.0976	1.21072	1.09701	1.04876	1.2036	1.22146
1.1584	1.20428	1.26641	1.20262	1.1747	1.19477
0.9968	1.26707	1.07253	1.14924	1.5708	1.56058
1.144	1.13045	1.2071	1.21832	1.2087	1.22617
1.1552	1.23487	1.14367	1.14296	1.2359	1.25129
1.0992	1.16261	1.13373	1.14139	1.3447	1.35177
1.0832	1.17047	1.08171	1.15238	1.2087	1.22617
1.0288	1.19462	1.23318	1.15552	1.2988	1.30938
1.0976	1.00428	1.24236	1.16494	1.1832	1.20262
1.112	1.13183	1.03581	1.15866	1.2257	1.24187
1.112	1.09158	1.21114	1.21989	1.258	1.2717
1.0928	1.04936	1.18422	1.31095	1.3906	1.39416
1.0832	1.19462	1.09242	1.18849	1.921	1.884
1.16	1.24453	1.27908	1.157	1.2172	1.23402
1.0976	1.16164	1.12302	1.12569	1.2784	1.29054
1.1264	1.13523	1.12498	1.14924	1.1832	1.20262
1.12	1.17369	1.21475	1.15866	1.2835	1.29525
1.1168	1.13988	1.21989	1.08801	1.2801	1.29211
1.1136	1.22199	1.16127	1.04876	1.2495	1.26385
1.12	1.14149	1.15821	1.20262	1.2308	1.24658
1.64	1.08836	1.13629	1.14924	1.207	1.2246
1.0336	1.02038	1.03887	1.19791	1.1934	1.21204
1.1424	1.18496	1.11843	1.15605	1.2852	1.29682
1.072	1.12558	1.02969	1.13078	1.2002	1.21832
1.16	1.17029	1.00521	1.12883	1.3209	1.32979
1.1328	1.20589	1.18575	1.09586	1.751	1.727
1.2816	1.16564	1.09242	1.17593	1.1832	1.20262
1.1264	1.05616	1.04958	1.09743	1.2342	1.24972
1.2144	1.18496	1.08324	1.04562	1.292	1.3031
1.224	1.20106	1.03122	1.17436	1.1866	1.20576
1.1024	1.18013	1.03275	1.13982	1.2529	1.26699
1.1344	1.13088	1.13985	1.2089	1.4297	1.43027
1.1408	1.14313	1.01286	1.22303	1.19	1.2089
1.1664	1.17351	1.13526	1.16023	1.292	1.3031
1.2096	1.19623	1.15209	1.12098	1.224	1.2403
1.1328	1.18496	1.09548	1.01422	1.2699	1.28269
1.1312	1.20267	1.14197	1.13982		1.29364
1.1424	1.16403	1.19187	1.15552		1.27089
1.1456	1.17047	1.18116	1.13511
1.1552	1.02521	1.08936	1.25286
1.1488	1.18013	1.14444	1.38003
1.2112	1.16242	1.19034	1.22617
1.304	1.24775	1.15821	1.15081
1.1792	1.18317	1.10007	1.13982
1.568	1.17047	1.10772	1.15709
1.1152	1.18174	1.18575	1.11941
1.1392	1.18013	1.11843	1.12569
1.1488	1.24936	1.06488	1.17907
1.0768	1.21555	1.18972	1.13511
1.0368	1.09319	1.16433	1.11784
1.1936	1.14954	1.17504	1.20105
1.1392	1.03809		1.23559
1.1888	1.19784		1.12569
1.5584			1.13668
1.3008			1.13511
1.1184			1.20262
1.0848			1.16965
1.1664			1.05033
1.0864			1.10528
1.0336			1.19163
1.1648			1.15238
1.1296			1.29996
1.2			1.12098
1.2144			1.19791
1.1504			1.2089
1.1104			1.14924
1.0016			1.13825
1.1296			1.14767
1.1456			1.13982
1.1248			1.26699
1.2448			1.12412
1.3744			1.17907
1.2176			1.26071
1.1408			1.10685
1.1296			1.10685
1.1472			1.14453
1.1088			1.08173
1.1152			1.12569
1.1696			1.14924
1.1248			1.25286
1.1072			1.32508
1.192			1.02835
1.2272			1.13659
1.1152			1.13354
1.1264			1.1775
1.1248			1.18221
1.1936			1.18064
1.16			1.10999
1.0384			1.1461
1.0944			1.9154
1.1824			1.15465
1.1424			1.23088
1.1328			1.13706
1.0496			1.3188
1.168			1.18378
1.0832			1.11627
1.064			1.18849
1.1056			1.12098
1.2544			1.18849
1.2128			1.26228
1.08			1.09743
1.0944			1.16485
1.1504			1.15395
0.9584			1.16808
1.1872			1.16023
1.5488			1.14767
1.008			1.13015
1.1488			1.1147
1.2256			1.05818
1.1456			1.16023
1.1216			1.16023
1.2048			1.00009
1.1456			1.32037
1.0592			1.13668
1.2352			1.15866
1.256			1.16023
1.1712			1.7741
1.1104			1.27798
1.2096			1.21204
1.1216			1.1618
1.0976
1.1184
1.144
1.192
1.048
1.1616
1.0656
1.232
1.1088
1.0352
1.2576
1.4992
1.1552
1.1776
1.1264
1.1408
1.0704
1.1184
1.0928
1.392
1.0608
1.0928
1.1184
1.104
1.1776
1.0864
1.1392
1.0864
1.1136
1.1328
1.1248
1.1424
1.0448
1.0768
1.1728
1.1072
1.1824
1.12
1.1376
1.0896
1.0672
1.064
1.3024
1.1504
1.0896
1.1152
1.1776
1.1136
1.1712
	1.19218	1.18333	1.18027		1.28923
	0.143069	0.278673	0.210319		0.263067

## Sheet: Fig. 4c
	WT	dacB-PAmCherry	dacBOE	vector	△dacB	dacBS75A
total cells	967	1253	1046	1172	1008	1095
rods	264	395	143	273	640	641

## Sheet: Fig. 5a
	untreated	MEC	MOE	glycerol	S75A
Total particles	1476	638	862	2290	2181
Particles at poles	413		592		853

[truncated: 15 more sheets: Fig. 5b, Fig. 5c, Fig. 5d, Fig. 5e, Fig. 5f, Fig. 6a, Fig. 6b, Fig. 6c, Fig. 7a, Fig. 7b, Fig. 7c, Fig. S3b, Fig.S6b, Fig.S6c, Fig.S6d]
